# Supplementary material for: Glucocorticoid activation of anti-inflammatory macrophages protects against insulin resistance
Source: Nat Commun. 2023 Apr 20;14:2271. doi: 10.1038/s41467-023-37831-z (PMC10119112; doi:10.1038/s41467-023-37831-z)
Supplement: Supplementary file 4 — Source Data [file 41467_2023_37831_MOESM4_ESM.xlsx]

## Sheet: Figure1a
		GSE114735	GSE119703	GSE53403	GSE84000	GSE63171
	NR3C1	15.0223	28.71	30.5884	14.2218	6.66555
	RXRA	45.7905	11.4401	29.2581	25.1232	7.8962
	RELA	52.8962	11.6234	31.2366	33.6345	5.53018
	PPARG	47.7282	9.85699	28.4685	20.0521	5.84771
	KLF4	19.8508	6.9431	3.40121	3.17457	5.37572
	GRIP1	13.1118	3.15428	14.1385	25.8447	2.80967
	STAT6	36.0343	13.6596	22.3363	14.9547	2.95861
	IRF4	25.0595	2.95861	17.153	34.6882	7.7167

## Sheet: Figure1b
		Veh	Lps	Lps+Dex
	Adipoq	1.04389	0.450725	0.660461
		0.956113	0.378813	2.37653
			0.22676	0.880791
	Glut4	1.12448	0.264302	0.658497
		0.875515	0.414315	1.21356
			0.318875	1.15172
	Insr	1.11831	0.774872	0.674464
		0.881691	0.556483	1.01942
			1.00797	0.752699

## Sheet: Figure1c
	Fasting Blood Glucose
	Lean		HFD
	GRflox	GRLysm	GRflox	GRLysm
	8.1	7.9	5.8	9.4
	8.1	10.4	7.4	10.1
	7.1	7.2	9.1	8.7
	7.2	6.2	8.8	9.2
	7	8.7	7.5	9.2
	7.5	7.3	8.8	9.5
	6.4	8.6	9.9	9.9
	7.5	8.6	8.2	8.7
	6	6.8	8.8	7.9
	5	5.9	8.5	7.9
	8	6.3	7.3	8.3
	5.8	5.7	8.4	8.8
		5.7		10.5
		6.7		9.4
		6.4		8.1
		5.3		10.3
		6		7.5
		5.2		8.4

## Sheet: Figure1d
Corticosterone (ng/µl)
	Chow		HFD
	GRflox	GRLysMCre	GRflox	GRLysMCre
	325	318	570	518
	353	373	575	590
	300	348	590	643
	376	281	610	845
	370	310	550	581
		388
		219

## Sheet: Figure1e
	GTT HFD
	Time (minutes)	GRflox									GRLysMCre
	0	5.8	7.4	9.4	9.1	8.8	7.5	8.8			10.1	8.7	9.2	9.2	9.5	9.9	8.7	7.9	8
	15	25.9	22	31.5	26.1	21	25	28.4			25.1	34	34	27.3	34	28.9	18.8	26.6	22.2
	30	18.4	17	34.3	30.8	20.2	23.1	29.1			32.2	35.3	35.1	31.2	34.9	34.2	24.4	30.4	23.9
	60	11.6	11.4	28.2	24.9	13.5	18.5	15.1			26.3	28.8	30.9	20.9	27.7	23.1	22.3	21.6	12.2
	120	7	7.7	18.1	14	8.3	16.9	9.2			16.5	13.7	16.9	10	11.8	15.5	13.2	9.2	7.9
	180	5	7.5	12.3	11.9	7.7	7.2	9.6			12.2	10	10	8.9	9.3	11.6	12.4	7.9	5.6
	GTT AUC
	GRflox	GRLysMCre
	882	1643.25
	624	2032.5
	1998.75	2162.25
	1601.25	1317
	636	1827
	1390.5	1593.75
	1046.25	1251.75
		1442.25

## Sheet: Figure1f
	Insulin serum
	GRflox	GRLysMCre
	9.1282	6.63179
	7.73929	7.18854
	12.0435	5.35169
	5.1044	6.83992
	2.48143	4.4289
		16.4158
		8.65651
		7.08409
		6.31334

## Sheet: Figure1g
	ITT
	Time (minutes)	GRflox									GRLysMCre
	0	8.9	8.2	7.9	8.8	8.5	7.3	8.4			8.3	8.8	10.5	9.4	8.1	10.3	7.5	8.4
	30	10.8	7.9	6.5	6.3	5.8	4.4	4.5			15.6	14.2	9.7	11.2	11	11.7	9	4.4
	60	12.7	9.4	7.7	6	5.5	3.5	3.4			16.6	16.3	9.5	12.2	12.4	11.1	9.5	3.8
	120	11.4	8.9	12.2	8.3	6.8	3.4	6.2			11.8	12.3	10.7	9.5	12.6	10	8.8	6.7
	ITT AUC
	GRflox	GRLysMCre
	-111	-160.5
	18	-139.5
	270	165
	438	63
	435	-274.5
	495	57
	726	-72

## Sheet: Figure2a
RNA-seq ATMs
	Symbol	log2 mean counts	log2FC GRLysMCre/Grflox	P-adjust
	Atg5	10.1687	-0.0726532	0.881432
	Prrg1	7.66563	-2.31663	0.00047429
	Epb41l1	11.5378	0.262081	0.595658
	Exoc3	10.9109	0.472478	0.118977
	Itfg1	10.3027	-0.14401	0.735903
	Sesn1	12.3736	0.346925	0.233877
	Dhx57	8.69208	-0.138641	0.830756
	Slamf7	11.5291	-0.59204	0.202848
	Fhod3	6.4042	-0.258435	0.816225
	Arhgef7	11.2881	0.609061	0.0336124
	Ager	3.70544	-0.790135	0.73994
	A830052D11Rik	3.3957	1.09486	0.666028
	Ifit1	7.79475	-1.19669	0.14661
	Ivd	9.59768	0.798565	0.0231523
	Ptpn22	8.96772	-0.156345	0.834109
	Cyb5r1	10.3224	0.666173	0.0305265
	Nmral1	9.58429	1.08065	0.0166526
	Tmem150c	8.16242	1.56487	0.816607
	Lsm8	8.32756	-0.522154	0.349047
	Fas	7.22681	-0.491329	0.456582
	Blmh	10.574	1.02161	0.0184644
	Mis18bp1	6.9396	-1.59496	0.00642321
	Fam219aos	8.54459	0.387278	0.486216
	Uap1	9.64361	-0.912565	0.00760706
	Tmem136	4.24386	-3.391	0.0238195
	Elovl6	7.53337	-0.626594	0.621169
	Dnajc12	8.24069	-0.138757	0.8296
	9930021J03Rik	8.60143	-2.14868	4.96e-05
	Dcun1d5	9.55172	-0.0355081	0.958558
	Mansc1	5.6713	-0.865921	0.510548
	Mir7678	7.26303	-0.237825	0.755938
	Plekhh1	7.69508	-0.0502675	0.952004
	Jarid2	9.46535	-0.633869	0.157547
	Fasn	9.97878	0.673947	0.277838
	Gba2	9.06419	0.432442	0.294386
	Thap11	10.4087	1.07987	0.00011712
	Slc25a21	2.57539	-1.40403	0.733196
	Dsn1	6.81802	-0.557546	0.489511
	Wdr64	0.803275	-3.9857	1
	Cox17	10.2027	0.811083	0.0998552
	Cbr4	8.03409	0.272701	0.720628
	Plp2	11.1211	1.11653	0.00621088
	Tmem106a	14.075	0.958024	0.00021847
	Tpm1	11.4593	0.133651	0.776392
	Il20rb	6.85075	-1.1235	0.153875
	Rgs13	1.0622	-4.21703	1
	Nelfa	8.66239	0.0623869	0.91932
	Prss23	10.433	-1.14586	0.00690673
	Lppos	6.07177	0.993297	0.30295
	Tmc5	5.62651	-0.964158	0.625372
	Cd3e	3.35574	0.778282	0.764755
	Pif1	6.10224	1.07771	0.189038
	Lama1	4.01475	-0.0861642	0.981123
	Defb15	7.28004	-1.04844	0.887996
	Manf	11.5044	0.964784	0.00151741
	Naa60	10.9413	0.674315	0.0267195
	Sec14l1	12.325	0.634052	0.0241652
	Ntsr1	5.2435	2.23476	0.771821
	Gm15446	1.50182	-1.72982	1
	Soat2	3.9466	-0.0268948	0.991253
	Gm11423	5.65174	0.979446	0.436088
	Gm38431	10.6997	0.791049	0.00702719
	Trpv3	0	0	1
	Tmbim6	14.6252	1.19819	1.88e-05
	Ngrn	9.01785	0.704711	0.11564
	Tnfsf8	2.88945	-2.49134	0.419363
	Trpm3	4.60626	-2.27408	0.294852
	Mterf1a	5.34343	0.103074	0.947695
	Kcnk13	11.132	0.637913	0.0206152
	H2-Eb1	17.0407	1.79064	4.48e-07
	Pld6	2.16963	-0.735955	1
	3830408C21Rik	3.21399	-1.02366	0.683884
	Mettl6	8.95969	-0.481044	0.271354
	Rps26	10.2019	0.749105	0.170912
	Trim39	7.85068	-0.660208	0.221548
	Socs7	9.25069	-0.716228	0.206306
	P2rx4	12.8047	0.815942	0.0104469
	Atp11a	10.0645	-0.601786	0.198653
	Tmem216	6.01988	-0.505544	0.621086
	Oplah	8.35945	0.327279	0.580469
	Il1bos	3.18375	-3.96083	0.129353
	Gm4788	1.31208	-4.46796	1
	Fbn1	11.3637	-0.777639	0.0198924
	Wnk2	5.58395	-0.0894033	0.964854
	Tmem33	10.3781	-0.335278	0.427466
	Tpst2	11.0793	1.10769	0.0106548
	Calml3	7.56888	0.158703	0.965013
	Zhx1	10.1727	-1.49206	6.12e-06
	Gm8994	4.16128	0.557152	0.779179
	Fzd8	6.44866	-0.62697	0.451107
	Spon1	7.69821	-0.551504	0.615533
	Mir7001	4.00934	0.21568	0.92815
	Ptprn2	3.76217	1.63475	0.592366
	Itsn2	9.64979	-1.99417	2.46e-05
	Siglecf	4.52184	-0.299453	0.875537
	Eda	6.21289	-0.660221	0.53185
	Pram1	4.4745	0.361808	0.8555
	Fbxw15	-1.72606	-1.00044	1
	Zfp687	9.05315	0.404743	0.431282
	Lypla1	10.4904	-0.311155	0.397933
	Rpf1	8.0002	-0.608143	0.301835
	Rundc3b	4.06617	-1.18995	0.508161
	Col9a3	1.17312	-4.31459	1
	Trim43c	1.79878	-3.34014	1
	Rnf13	11.8557	-0.802991	0.00477052
	Zfp607b	4.22382	-4.10246	0.0237516
	Fzd7	10.9473	-0.112479	0.875
	Klhl5	10.4404	-0.339337	0.395707
	Pak6	2.19856	6.06303	1
	Bcl11b	3.63337	-1.14507	0.71438
	Fads3	8.94929	0.0779897	0.904749
	A630001G21Rik	9.22045	-0.46482	0.28777
	Pld5	4.40353	2.07384	0.166326
	Amn1	6.78924	-0.694079	0.362704
	Tal1	7.83385	-0.768156	0.137467
	Slc48a1	13.6814	1.09772	0.0007852
	Pogz	9.21176	-0.721094	0.0586875
	Dchs1	8.49691	-0.0997421	0.86886
	Lama3	6.8678	-0.931052	0.251145
	Asgr2	5.80921	1.31569	0.148709
	Dtx1	5.19175	0.600071	0.676534
	Rybp	8.26167	-1.9412	0.00081045
	Klra8	2.27859	-2.90443	1
	Isca2	8.47962	-0.065017	0.920886
	Mir6996	1.44251	-4.58986	1
	Traf5	9.39262	0.284069	0.564588
	Snord37	5.13022	-0.358334	0.844802
	H2-DMb2	7.08881	1.10136	0.20367
	Arhgap22	10.1289	0.69398	0.0639851
	Bcl9	8.59879	-0.310964	0.561969
	P2ry10	5.95696	-3.10808	0.00208802
	Fbln7	9.17617	0.00110769	0.998481
	Slco2a1	7.60461	-0.536744	0.448603
	Alkbh5	11.005	-0.371098	0.303593
	Nav3	4.29511	-1.7418	0.477279
	Pcmt1	11.2272	0.254765	0.442504
	Tmem39b	8.30032	0.938561	0.0263565
	Rbm22	10.1067	0.599908	0.0594057
	Lbr	9.5452	-0.0417812	0.939395
	Star	6.75631	-0.34653	0.704652
	Tmem57	10.4457	0.183692	0.635643
	Foxred2	8.40233	-0.400172	0.416048
	Rraga	10.942	-0.0590255	0.891456
	Chd1l	7.79801	0.151376	0.830112
	Mrpl48	9.37432	0.257758	0.554007
	Cd72	11.8957	1.06664	0.02258
	Gm4070	6.5933	-2.60003	0.0003156
	Dapl1	3.53313	0.249487	0.960785
	Slk	10.9411	-1.29779	0.0005249
	Rap1gds1	11.5757	0.192498	0.566876
	Nipal4	2.96802	3.13428	0.32887
	Tsr3	8.42109	0.995501	0.0444071
	Snrpa1	8.47679	0.937613	0.0778406
	5830444B04Rik	4.65205	1.22239	0.414912
	Sh3bgr	2.29863	-1.17766	1
	Gnpnat1	8.13621	-0.268697	0.663531
	Cd53	13.2501	0.188503	0.596605
	Eny2	7.62159	-0.831746	0.144071
	Hmgn5	7.97111	-1.70905	0.00011409
	Zfp334	4.92708	-1.69111	0.170789
	2810006K23Rik	8.42804	0.55148	0.239309
	Plbd1	8.44828	0.457079	0.587493
	Pih1d1	10.008	1.50468	0.00072207
	Recql	8.76475	-0.171423	0.745175
	Adh1	9.78481	0.260549	0.562569
	Wfikkn1	5.4493	-0.664007	0.635885
	Mmrn2	8.38014	-2.53708	4.35e-08
	Tacc2	9.99791	0.0606752	0.898467
	Pgm5	11.2808	0.281076	0.519178
	H2-DMb1	12.905	1.26201	1.06e-05
	Wdr35	7.20783	-0.64845	0.326619
	Otud7b	8.73963	-1.06012	0.0205668
	Sccpdh	7.35075	-0.285897	0.723267
	Cpvl	1.68836	0.662705	1
	Adora2b	7.62993	-0.576964	0.31088
	Ptger3	4.55717	-0.836665	0.620617
	Serpina3f	6.77355	0.340194	0.768985
	N4bp1	9.93761	-0.95856	0.00652867
	Prpf38a	8.62944	0.142726	0.838405
	Rhbdf2	9.79312	-0.103338	0.850013
	Kat6b	8.68685	-1.91797	0.000303
	Defb22	8.16222	-4.75133	0.201404
	H3f3a	12.8988	0.506451	0.268166
	Tcf7l2	7.70826	0.0892962	0.917803
	F13a1	13.452	-0.255855	0.594245
	Syt15	4.64373	-3.37815	0.0161473
	4921529L05Rik	3.59919	0.361706	0.890367
	Fxn	7.19439	1.10132	0.115638
	Mir3082	5.90745	0.979236	0.332328
	Akap11	9.74322	-1.51865	0.00179098
	Usp15	9.65915	-1.00697	0.0113577
	2700081O15Rik	8.86606	-1.66178	0.00014496
	Cdk8	8.72305	-1.05366	0.0294155
	Ube2l3	12.6352	0.976297	0.00029877
	Zmynd15	10.6743	0.524112	0.0873314
	Tsnaxip1	3.72477	-1.01275	0.632281
	Cdk11b	9.49812	-0.139872	0.793344
	Morf4l1b	9.73638	0.217554	0.707581
	Wdr5b	6.79614	-0.23738	0.809131
	Atg9a	9.72169	0.465441	0.201562
	AW209491	7.93585	-0.121901	0.880523
	Atxn7	8.2527	-2.22419	7.84e-05
	Zfp7	6.76677	-0.489009	0.531599
	Seh1l	9.7908	-0.439882	0.248254
	Gabrq	1.25806	-4.42483	1
	Kpna1	10.0629	-0.547505	0.257781
	Manbal	10.2925	0.974863	0.0110676
	Prpf31	10.4241	1.12063	0.00167804
	Tmem25	4.41601	0.230269	0.917619
	Ctla4	4.0014	-2.02721	0.419295
	Dnase1l1	11.9322	0.302263	0.488979
	Tox	3.50566	-0.851429	0.742473
	Stc2	4.1483	0.375011	0.880943
	Dus4l	6.22167	-0.019254	0.987848
	Zfhx2os	3.68935	-1.71172	0.537283
	Cd28	7.13898	-1.01409	0.20668
	Pbrm1	10.2049	-1.34534	0.00053928
	Cpeb4	11.4193	-2.40345	7.88e-07
	Banp	8.22299	0.220271	0.727327
	Rhbdl3	5.25266	-1.00322	0.424142
	Slc16a11	6.13447	0.261782	0.874129
	Fbxl7	5.29288	-2.47571	0.0131553
	Fabp4	12.905	-1.45864	0.00028611
	Rhebl1	5.64917	0.398066	0.743009
	Nbdy	8.83696	0.501906	0.376141
	Eif3h	12.1454	0.814841	0.00423532
	Tmem185b	9.79581	0.268728	0.564588
	Zadh2	9.88958	-0.237601	0.621169
	Reln	4.08473	-0.387928	0.858969
	Papss2	8.06494	-0.220835	0.769276
	Utp3	10.3409	0.310583	0.556017
	9030624J02Rik	10.2805	0.996756	0.00182471
	Wdfy2	7.95351	-1.57305	0.077263
	Ccdc40	4.81244	-0.840393	0.63896
	Abcg3	8.48258	0.00385634	0.994862
	Fam180a	4.3963	-0.240169	0.910523
	Efcab14	9.37955	-0.189411	0.682813
	Gm10863	2.00875	-0.450466	1
	Foxs1	5.75516	-0.120236	0.942529
	Rnf31	9.44	0.509112	0.222371
	Gm7538	-0.590175	-2.53594	1
	Usp6nl	8.73197	-1.11618	0.11152
	Dmkn	3.99517	-0.221429	0.926007
	Defb21	6.69213	-0.586936	0.925963
	Fibp	9.81872	0.849022	0.0251741
	Gtse1	7.48099	0.906555	0.122533
	Gm3244	8.51022	1.03192	0.0537731
	Ampd3	9.88208	-0.487253	0.191562
	Fam129b	14.5884	0.778474	0.00248949
	Rtf1	9.11679	-0.717436	0.0871023
	Nptn	13.2741	-0.119503	0.743819
	Plpp5	8.33886	0.165258	0.78749
	Rab26os	3.47959	-1.13681	0.641968
	Psmb1	12.0423	1.09638	0.00419408
	Dcps	9.04294	0.870956	0.0606958
	Syne1	10.849	-0.815576	0.0132656
	Gli2	4.54553	-1.726	0.216788
	Prkag3	2.31031	-0.705383	1
	Afap1l2	6.43323	-1.12423	0.164583
	Fgf10	4.56316	-1.57836	0.355077
	Phf6	8.97721	-0.995277	0.0852762
	Zbtb18	9.07181	-1.00222	0.0130624
	Stk35os1	6.60886	0.0425833	0.972485
	Sox4	10.9795	-0.782019	0.0436503
	Ift122	7.52084	0.521212	0.385746
	Osbpl5	7.68375	-0.178198	0.813979
	Alkbh8	5.73783	-2.41164	0.0273073
	Tns2	9.10255	-0.737955	0.0413545
	Prpf18	9.6029	-0.456309	0.381383
	Rnase10	10.3999	1.63421	0.803327
	Tnfsf13	10.3005	0.498926	0.232027
	Ccdc96	3.35449	-1.24266	0.592823
	Bnc1	3.45813	-0.661604	0.817994
	Ect2	7.19686	-0.350107	0.634525
	Aebp1	13.0307	-0.0638196	0.875574
	Ppm1j	5.21675	0.054007	0.972958
	Ift74	6.04403	-1.9524	0.011925
	Mark3	9.76195	-0.410657	0.301488
	Timm29	10.1428	0.426146	0.434621
	Capzb	13.7137	1.13058	0.00094764
	Rab3d	10.8592	0.531611	0.080943
	Ap2a2	12.6929	0.724983	0.00372512
	Agbl5	8.68205	0.624261	0.168143
	Ddx54	11.457	1.31303	5.23e-05
	Capn3	3.9999	0.385661	0.917124
	Cdk5rap2	8.72269	-0.139797	0.849161
	Ghdc	9.44933	0.585724	0.114895
	Malt1	9.88723	-2.30391	2e-13
	Cnn3	9.04024	-1.13327	0.00279219
	Stambp	9.09067	0.473744	0.328433
	1700067P10Rik	0.803275	-3.9857	1
	Msh6	9.15634	-0.0067246	0.990358
	Capza2	13.0296	-0.420952	0.282996
	Igbp1	11.0317	0.384505	0.248949
	Praf2	8.74748	0.909368	0.0413299
	Mrpl50	9.30655	0.0101483	0.987966
	Sulf1	7.67465	-1.7491	0.00122594
	Trp53inp2	11.3493	0.369657	0.289499
	Klhl21	9.44071	-0.749687	0.0940252
	Stx19	2.60892	-0.832024	0.851641
	Tbc1d7	7.53228	1.60133	0.0010502
	Chst2	5.03618	-1.20415	0.352353
	Pno1	9.59805	0.00014524	0.999675
	1700109H08Rik	3.87562	-0.905307	0.681291
	Il18rap	3.1125	-1.85544	0.447774
	Tmem250-ps	10.5208	1.02528	0.00034127
	Kcnip4	2.25795	-3.92858	1
	Amigo2	5.99278	-0.821199	0.503074
	Cbr1	10.6596	0.562378	0.0987871
	Tlr9	9.23202	0.406128	0.669574
	Ybey	6.81467	0.528764	0.486903
	Hecw2	4.99858	-3.69497	0.00112645
	D730048I06Rik	8.01748	-3.06734	0.623601
	Frs2	8.76925	-1.45433	0.00483077
	Ms4a2	3.12853	-3.88295	0.140962
	Mpst	9.81775	1.05094	0.0016773
	Xist	0.220865	-3.3848	1
	Gria1	3.50058	-0.195429	0.956418
	2810454H06Rik	4.16715	-0.737293	0.694362
	Tnni3	4.75631	-1.38834	0.407676
	Fsd1l	7.31214	-1.50216	0.00980982
	Snord15b	2.17199	-1.90611	1
	Mospd1	8.66163	-1.27158	0.00355333
	Ddx4	2.52084	0.124286	1
	Dlgap1	4.22942	-0.362921	0.919118
	Mrpl40	9.77298	0.795096	0.0258045
	Slc2a9	8.70367	0.17712	0.74696
	9430091E24Rik	5.18739	-1.33068	0.241881
	Ifit1bl2	3.23718	-0.719563	0.803729
	Cdyl	8.30099	-0.763211	0.228312
	4930579K19Rik	4.14138	0.903213	0.633269
	Mmrn1	4.89507	-0.238827	0.900583
	Gm2192	3.77305	-4.6193	0.0307922
	Ap3m2	9.4596	0.123178	0.815694
	Pnp	11.6935	0.496369	0.173747
	Ppm1e	4.00989	-3.14969	0.0753959
	Selenow	12.021	1.57935	0.00179618
	Lbh	11.5784	0.348936	0.410187
	Fdx1	7.7573	0.700817	0.241881
	Spry4	6.1069	-1.38106	0.155543
	Ccdc115	9.84538	0.633091	0.13437
	Gm3434	1.82641	4.05784	1
	Lin7c	10.5761	-1.12599	0.00182801
	Itk	3.08343	-2.58747	0.409347
	Timm9	7.67566	0.0422693	0.967258
	Kdm1a	9.64809	0.274678	0.538402
	4833420G17Rik	8.82067	-1.10688	0.00516521
	Spire1	9.81911	-0.518465	0.210584
	Rbl1	9.17672	-1.16759	0.0008998
	BC021767	4.13958	-1.55539	0.371606
	Gm8008	3.05046	-0.604089	0.882407
	Pkib	10.1937	0.094535	0.898153
	Tsen2	7.31917	0.545003	0.449913
	Spry2	8.09727	-1.55402	0.00031385
	Cdk18	11.4068	0.9912	0.00622603
	Lrrn2	7.38328	0.135374	0.864418
	Col6a1	12.4553	-0.321569	0.345284
	Rab5c	13.9097	0.777786	0.00154543
	Gm1821	14.1538	0.381401	0.228637
	Anxa4	12.5361	0.62319	0.082249
	Gm16159	5.36566	-1.18942	0.420047
	Ttk	5.75469	-0.53091	0.672008
	Nemp2	6.89869	-0.925146	0.162068
	Serpinb6c	2.32958	-1.15884	1
	Gm15708	5.16107	-0.944141	0.439114
	Zfp90	10.099	-0.0415362	0.945375
	Rpp25	4.03684	0.355329	0.873971
	Rgs2	13.0418	-0.509267	0.304408
	Nek1	7.09837	-1.64872	0.00435807
	Scand1	12.3394	2.08756	1.6e-05
	Trpm4	8.97271	0.668772	0.0768657
	Hdac4	8.97325	0.0991717	0.875631
	Pdzrn3	5.42528	-1.78173	0.14944
	Serpina3h	2.92677	0.619904	0.881777
	Gdnf	2.44551	-1.66465	1
	Wdr33	10.0582	0.433465	0.22845
	Samd4	9.0453	-0.490705	0.396864
	Pdcd5	6.19139	0.651969	0.535442
	2900097C17Rik	11.8939	-0.302023	0.480692
	Tceanc2	9.6999	0.30011	0.543107
	Plscr1	7.61593	-0.835967	0.11108
	Ly6g5c	7.69148	3.20497	0.657951
	4930413G21Rik	8.09491	-0.419491	0.528927
	Klhdc8a	3.11151	1.52946	0.669447
	Ankrd13a	11.9665	0.507127	0.0773787
	Arhgef16	5.42383	0.0107648	0.995478
	Lsg1	9.17625	0.710364	0.120136
	Ddx10	8.67732	-0.812663	0.0875991
	Slc6a8	12.2544	0.498452	0.158201
	Prm3	1.70782	-4.91261	1
	Slc25a51	11.2488	0.0247631	0.957979
	Ap1ar	8.79601	-0.44316	0.302128
	Irf3	10.6109	0.911048	0.0156761
	Klrb1a	6.33342	0.454148	0.695198
	Mknk2	11.9498	0.242637	0.47567
	Spag9	11.3536	-1.29457	0.00025371
	Notch2	11.2967	-0.562038	0.154643
	Emc1	10.1556	1.16692	0.00744634
	Ccdc28b	7.87553	0.640808	0.346447
	Lrmp	10.4467	0.363429	0.30295
	Bex6	2.88509	0.0440087	0.989619
	Gm15350	4.44616	-1.84787	0.427527
	Mreg	3.47897	-0.330139	0.930022
	Bcas2	9.73575	0.55073	0.279
	Zeb2	12.6994	-1.66587	9.93e-05
	Thada	7.81719	-0.103319	0.900954
	Slc7a2	9.15027	-0.39965	0.451603
	Dusp22	9.91937	0.354371	0.338299
	Lrp6	10.9202	-1.41577	5.28e-05
	Abcb9	7.34473	1.6859	0.104231
	Mest	7.84693	0.233231	0.772656
	Nlrp5-ps	2.77254	2.55778	0.315184
	Ube2w	9.24465	-0.870935	0.0199112
	Ksr2	6.4622	-0.187617	0.897171
	Raver2	6.26641	0.781298	0.590472
	Mageh1	6.90184	-1.61649	0.028742
	Dna2	7.48314	-0.802981	0.213456
	Hrh3	2.4582	-0.584978	1
	Slc6a15	2.98063	-1.12394	0.762163
	Nos2	4.75911	-2.00415	0.120456
	Gss	8.98132	0.925736	0.0381582
	Zfp882	5.51823	-1.33591	0.206306
	Xpo1	10.385	-0.690693	0.0659549
	Sar1a	12.0213	0.24676	0.468309
	Drosha	8.43056	-0.0396605	0.960785
	C2	8.68192	-0.248719	0.646082
	Cdc14a	6.94348	-1.74459	0.00394587
	Gm20498	8.1585	0.180048	0.786564
	Zcchc7	8.51921	-1.63018	0.00027409
	Zfa-ps	3.9123	-3.77156	0.0688246
	Celf4	7.32967	-0.242737	0.747702
	Spaca9	6.19355	0.624737	0.531178
	Tbrg4	9.93687	0.910519	0.00398058
	Bop1	10.6081	1.37379	1.51e-05
	Rsrc1	9.44016	-0.424831	0.262808
	Sri	10.973	0.182864	0.662887
	Alkbh2	7.42757	0.751837	0.29512
	Heca	8.91194	-1.72921	0.00218282
	Bex4	4.58517	-2.19594	0.367511
	Dicer1	9.69373	-0.536128	0.229936
	Fundc1	10.1432	-0.482963	0.193447
	3110045C21Rik	4.93907	-0.26872	0.889849
	Swt1	7.06138	-2.10222	0.00063236
	Sik2	7.90125	-1.61489	0.0130186
	Adra1b	2.79132	0.592392	0.858649
	1700025N23Rik	2.74488	-1.05702	0.801193
	Prm1	5.90735	-4.77629	6.85e-05
	Ftsj3	9.61233	0.598445	0.0916844
	Tgtp1	5.32385	-4.87523	0.00014055
	Btc	4.09633	-1.34189	0.448705
	Pde5a	5.63642	-1.21944	0.225601
	Jak1	12.2757	-0.091421	0.846012
	Pou2f2	7.82492	-1.20276	0.0197826
	Zrsr2	7.98414	0.0219385	0.978117
	Smoc2	10.8801	-0.556623	0.21671
	Fam173a	10.597	1.52232	0.00037498
	Noxo1	5.83391	-0.0545474	0.967854
	Pitpnm1	10.7911	0.343584	0.387966
	Spata5	7.80856	-0.376126	0.52799
	Pwp1	9.36225	0.583463	0.100359
	Fancf	6.64294	0.764942	0.329686
	Cdk19	10.7507	-0.445603	0.204566
	Sap18	9.5812	0.0626788	0.9026
	Ccnl1	10.4308	-2.72367	2.07e-19
	Kcns3	3.83732	-0.660641	0.780124
	Rabep2	9.37673	0.621593	0.122533
	Rpl10	8.28593	-0.272074	0.62131
	Larp4	9.81963	-1.46094	3.91e-05
	Fam107a	4.38762	-4.29893	0.011982
	Tspo	12.5037	1.34535	0.00027805
	Gtf2a2	8.66489	-0.19626	0.742877
	Zfp58	6.54322	-0.427394	0.625521
	Hrh2	5.34697	0.10688	0.946388
	Fgf7	5.92066	-3.02107	0.00073028
	Cd24a	9.52255	-1.0089	0.140669
	Armcx3	9.08283	-0.703827	0.0651057
	A530088E08Rik	6.54982	0.00920847	0.994572
	Rps24	10.7894	1.00479	0.0454715
	Actl7a	1.57566	-4.76763	1
	Rrm1	10.9809	0.755841	0.00621346
	Polr2c	8.95014	0.725408	0.23932
	Ccdc89	3.20156	-0.809708	0.825378
	Ankrd66	4.40995	0.5194	0.799823
	Fam50a	9.15471	0.578143	0.147018
	Zfp2	5.06212	-1.37594	0.268879
	Abcb1b	9.35069	-0.943675	0.00501422
	Lipn	4.41251	-2.34719	0.178492
	Lyplal1	7.12859	0.317558	0.771995
	G530011O06Rik	10.2588	-0.250387	0.760516
	Trim17	3.65596	0.0244141	0.992092
	Rab11fip4	5.34757	1.35794	0.464481
	Pld1	8.69388	-0.481315	0.336875
	Cpt1a	12.7176	0.372572	0.332547
	Prpf4	8.55289	0.195806	0.719885
	Endou	3.78058	-2.4078	0.318877
	Wls	11.4635	-0.241928	0.532176
	Retreg2	11.9163	0.948357	0.00019905
	Rnf185	9.92003	0.304965	0.410972
	Bsn	7.84838	-0.0387882	0.963634
	AI987944	7.49502	-1.82561	0.00017639
	B230344G16Rik	2.87999	-1.7671	0.604926
	Fkbp8	13.0805	1.42105	1.21e-05
	C1qtnf6	9.07904	0.172912	0.747702
	Trim45	6.16887	0.230629	0.837444
	Dhfr	8.20644	-0.0691249	0.924556
	Cyp2j9	6.47054	-0.457578	0.601575
	Gpatch2	8.37697	-1.10155	0.0232334
	Ifi47	10.2712	0.84814	0.0349568
	Usp45	8.71296	-1.58038	6.8e-05
	Pi4kb	11.2209	0.12573	0.740714
	Crlf3	10.5838	-0.579192	0.0780184
	Mcu	9.08589	0.0706308	0.917571
	Nrde2	8.97471	0.605321	0.113554
	Rpgrip1l	6.62107	-0.948802	0.219229
	Wipi1	7.48788	-0.857294	0.112582
	Cog6	9.20601	0.0251815	0.96356
	Usp9x	9.94859	-1.98329	0.00329094
	Gm5127	4.1631	-1.16676	0.534795
	Pet100	8.54127	0.983939	0.0283776
	BC037034	9.80279	0.476792	0.247005
	Upp1	4.79611	-1.07069	0.52314
	Gmfg	5.63201	-0.765355	0.54123
	Fam234a	12.3864	1.18642	0.00023457
	Xkr7	3.79229	1.83719	0.641888
	Umod	2.73199	-3.50578	0.265859
	Nfrkb	9.10336	-0.128896	0.817253
	Mettl2	8.61517	0.111983	0.857924
	Gspt1	11.2056	-0.167314	0.649422
	Slc5a2	8.10162	0.936172	0.0513461
	Trmt61b	7.16277	-0.547147	0.40649
	Fbxo16	3.37784	1.26894	0.73393
	Sppl2b	9.5623	1.21901	0.00180619
	Slx4	8.62941	-0.0711504	0.911554
	Sypl	11.1786	-0.147304	0.724834
	Zmynd10	4.05761	-1.40182	0.532233
	Capn12	10.2731	1.10417	0.00208012
	2004-03-01	1.52859	1.0048	1
	Rassf3	11.6198	-0.357263	0.264721
	Tpcn2	10.8446	0.875982	0.01327
	Pgghg	8.93456	0.590805	0.164165
	Hnf1b	5.39539	1.42001	0.505269
	Gprasp2	5.06381	-0.9132	0.500664
	Ccdc8	5.5121	-1.05459	0.314224
	Fam210a	9.35213	-0.857362	0.0394131
	2010-03-01	2.35735	-5.65152	1
	A530016L24Rik	4.52563	0.0351875	0.985904
	Mpp2	7.02373	1.17177	0.446978
	Crisp1	10.1467	-4.03405	0.389861
	Lzts2	9.62659	0.0179296	0.976198
	Ptgs1	9.33716	0.644961	0.143309
	Ehbp1l1	12.3265	0.517614	0.123177
	Ccdc160	2.19257	-5.37885	1
	Sirt7	10.3994	0.616859	0.145108
	Ms4a7	12.4207	0.839165	0.0346874
	Ppp1r35	9.43757	1.26044	0.0139039
	Epm2aip1	8.35185	-0.894536	0.179909
	Asf1b	9.06878	0.876278	0.0213842
	Tex37	0.921514	-4.11075	1
	Slc34a2	4.81717	-0.404356	0.864128
	Skida1	2.47265	-3.13045	1
	Cenpx	10.3867	1.19932	0.00719741
	Ccdc146	2.89585	-4.64857	0.130523
	Zdbf2	2.24182	-5.47212	1
	Farp2	6.98634	0.328605	0.69814
	Dnajc10	10.8233	-0.382469	0.39792
	Cd209b	7.64598	0.107078	0.902227
	Gimap4	7.47176	-2.15397	9.68e-05
	Gm12504	3.92598	-0.97562	0.673039
	Spaca6	4.34973	-1.29537	0.491039
	Mir1231	4.55494	-0.99493	0.555951
	Mirt1	2.64381	-0.829941	0.843345
	Cyp4a32	1.0622	-4.21703	1
	Pbx4	3.6467	0.592311	0.800491
	4930447F24Rik	0.12928	3.96585	1
	Mapkapk3	10.4376	0.399449	0.27643
	Rhou	8.2094	-0.147676	0.852995
	Ntrk2	8.39888	-0.820284	0.0706941
	Dnajb6	9.07918	-0.0648524	0.941446
	Nod1	9.68729	-0.448208	0.34393
	Bcor	9.64072	-0.755209	0.113961
	Anks4b	2.95425	-0.945207	0.804678
	Trpm7	9.68604	-2.33588	1.2e-08
	Lars2	11.4577	1.65218	5.78e-05
	Zfp580	7.9373	1.21476	0.051525
	Tnpo3	10.2144	-0.426542	0.243729
	Colca2	4.11913	-0.0099872	0.996013
	Ostm1	11.1506	-0.281805	0.447212
	Pold3	10.0977	0.062212	0.897602
	Tenm2	1.78677	-2.43319	1
	Tet3	10.8602	-1.56857	0.00011399
	Acsl4	10.2196	-1.19003	0.00024464
	Trpm1	6.41181	-0.259825	0.804599
	Nrp	6.09616	0.123687	0.917717
	Isca1	10.0836	0.0454473	0.938723
	Slc7a6os	9.62225	-0.109103	0.825128
	Nqo2	9.86215	0.0281619	0.964488
	Cldn5	10.0445	-1.90082	0.00754223
	Pld2	10.294	0.416501	0.251708
	Il15ra	6.02014	-2.3167	0.00735254
	Amacr	7.4408	0.214562	0.794109
	Zfp711	3.14981	-6.3949	0.025979
	Sowahc	9.76704	-2.4971	1.92e-12
	Noc3l	8.4054	-0.303102	0.558265
	Sorcs2	6.22725	0.351285	0.825378
	Ppara	4.48569	0.654934	0.795877
	Kcnd1	5.57256	-1.29314	0.189038
	Zbtb45	9.36322	1.53036	3.45e-06
	Tfcp2l1	5.47287	-0.692798	0.797342
	5830417I10Rik	9.21951	0.308578	0.48506
	Zscan12	6.83449	-0.489098	0.560797
	Msx1os	6.06948	-0.800056	0.446998
	Ythdf2	10.0491	0.181772	0.697172
	Slc16a13	8.93976	1.16193	0.00438277
	A330069E16Rik	3.187	1.06012	0.760389
	Reep3	11.7402	-0.396809	0.328441
	4930480K23Rik	3.63362	-0.574684	0.807929
	1700001K19Rik	4.36643	-0.267285	0.902753
	Cdkl3	5.16845	-1.33179	0.308466
	Pou3f1	8.76098	-0.315142	0.55502
	Slc27a4	10.7109	1.44281	6.31e-08
	Svip	6.27663	-1.05808	0.306068
	Oas3	7.81477	-0.0315988	0.969657
	Cfi	3.67347	-3.59813	0.127388
	Chek2	7.70114	-0.164006	0.821695
	Marcks	13.5765	0.39997	0.287626
	Nqo1	6.5774	-0.977884	0.211249
	Mrnip	6.8982	0.268714	0.789876
	Slc43a2	12.6585	0.44762	0.277529
	Rps6ka2	9.42729	0.339661	0.397061
	Tmem126b	7.6061	-0.416411	0.5662
	1700086O06Rik	6.2793	0.569394	0.540102
	Ror2	5.04372	-0.823513	0.641199
	2610005L07Rik	5.24293	-2.51744	0.0293169
	Cops7a	10.3691	0.459454	0.148667
	Ankmy1	2.3763	-0.744526	1
	Cenpt	8.20313	0.9626	0.0457707
	Tfb1m	6.98737	0.401391	0.628511
	Ppp1r14a	5.45006	-0.722765	0.69904
	Foxo1	8.8049	-0.391545	0.386944
	Dpf2	10.3427	0.724838	0.016196
	Ntf3	5.06927	-2.59007	0.0180022
	Gm16793	5.67599	-0.602787	0.619
	Rab3gap2	10.7164	0.019438	0.972485
	Fam26e	5.62037	-1.63571	0.0944977
	Odc1	10.6707	-0.9352	0.00151214
	Rarres2	9.82153	0.455088	0.447995
	Prickle3	10.1724	1.04896	0.014498
	Cyb5r4	9.74982	0.310416	0.550012
	Pgls	11.8189	1.83193	1.66e-05
	Cldn34c1	6.15552	-0.87577	0.33177
	Acaa1a	11.4118	1.22524	0.00054246
	Snx10	11.2094	-0.418057	0.336494
	Mir7082	5.21964	0.944937	0.473058
	Kntc1	6.57764	0.197892	0.85985
	Inpp4b	6.31001	-1.99306	0.0243258
	Mill2	7.49924	-0.55908	0.349591
	Slco1a5	3.99765	-0.0332791	0.991049
	Bcl6	10.2306	-0.495361	0.156973
	Hoxb2	6.62895	-0.24347	0.881432
	Unc13b	6.66277	-0.414393	0.673923
	4930453N24Rik	8.91939	0.321051	0.543489
	Dagla	8.45033	0.473286	0.346296
	4930578G10Rik	1.59823	-2.14036	1
	Lrrc8e	3.44959	-0.388165	0.890581
	Gm15201	2.23742	-0.730174	1
	Akap6	5.73517	-0.0861233	0.953851
	Theg	2.03496	-5.30492	1
	Atad2	8.81748	-0.835632	0.0481147
	Fermt3	13.1456	1.06705	0.00014239
	Cpne4	-0.618292	-2.48737	1
	Ubn1	10.6938	-0.739799	0.0152557
	Irf9	10.7548	0.414956	0.239255
	B3gnt8	9.92671	1.49147	2.24e-05
	Mta2	11.4426	0.29505	0.350725
	Ric3	5.70204	-1.71402	0.0518851
	Rad52	6.90105	-0.307734	0.736096
	Adgrl3	3.42057	0.0371659	0.991971
	2700038G22Rik	3.59418	-0.366103	0.893727
	Fam71f1	2.76528	-1.93052	0.548775
	Phf11d	8.11359	-0.51381	0.392795
	Slc35f2	6.79416	-0.471936	0.936167
	Tardbp	11.2364	-0.609632	0.0484695
	Ccr2	10.8519	-0.645935	0.110227
	Syncrip	10.9712	-0.80265	0.00782807
	Cnep1r1	9.21128	-0.900832	0.0565704
	Asxl1	10.37	-0.2949	0.556495
	Kcna1	4.29363	-0.399062	0.89192
	Zfp637	9.3313	1.13363	0.00477858
	Nox4	5.74679	-1.99003	0.0207481
	Gon7	7.55977	0.275429	0.721165
	Mir7005	1.1148	0.134151	1
	Epcam	7.49382	-0.552979	0.728585
	Smim14	11.7567	0.391068	0.260304
	Aipl1	4.42512	0.741082	0.659287
	Rplp1	12.477	1.32248	0.00506054
	Camsap1	8.44386	-0.728032	0.149663
	Spint5	6.43574	1.37184	0.452686
	Stac2	10.334	0.795725	0.0150005
	Rab2b	8.36453	0.142661	0.817362
	Mir6935	3.05436	-2.17865	0.358968
	Fat2	3.88647	1.51346	0.711488
	Vapa	11.143	0.0395573	0.946373
	Efnb1	8.53378	-0.847652	0.118796
	Dip2c	10.0446	-0.0324867	0.954737
	Fkbp15	11.5229	0.830806	0.00320801
	Donson	8.14446	-0.147886	0.815132
	Rcn3	11.7964	1.00221	0.0160496
	Tmsb10	9.98926	1.21702	0.00484817
	Tmem120b	6.7176	0.321683	0.721457
	Drc1	3.95713	0.0792383	0.976811
	Scara3	9.54224	-0.164612	0.752348
	6530402F18Rik	8.01238	0.325886	0.670487
	Fam193b	9.23634	-1.23131	0.0008998
	Tex52	4.07908	1.3215	0.508847
	Slc22a16	1.76874	-4.97998	1
	Scrn3	7.38794	-1.11295	0.0384776
	Ak1	8.02209	-0.228593	0.787526
	Klhl29	4.91394	-2.86664	0.0299374
	Cxcl12	10.8272	-0.642479	0.0358815
	Cnppd1	11.5184	0.817744	0.0145689
	Atp2a2	12.0021	-0.189879	0.687454
	Blm	6.77275	-1.17797	0.0670572
	Hmgn2	11.0005	0.845404	0.0615826
	Slfn1	6.15467	0.108218	0.926128
	Grb7	5.46339	0.262974	0.89724
	Ammecr1l	9.96279	-0.431847	0.351415
	Kif17	3.57264	-1.47965	0.526592
	Mir6956	4.03214	0.787627	0.698006
	Atp1a1	13.8058	0.496284	0.155384
	Ccdc12	8.65883	0.585958	0.372862
	Oasl2	10.4604	0.107238	0.835805
	Podxl	8.10817	-2.39043	0.0004026
	Oaz1	10.887	1.06932	0.0127487
	Galnt7	10.1775	-0.963244	0.0214277
	Hsd3b7	10.8199	0.396841	0.223366
	Slfn2	13.7239	-0.063492	0.917706
	Oma1	9.0173	0.393867	0.349071
	Ywhaz	12.6943	0.0454277	0.946902
	Krt14	6.46707	1.34495	0.836297
	Nt5e	7.08683	-2.11835	0.0127076
	Scrn2	6.62351	1.04102	0.17174
	Parp2	8.43029	0.00372214	0.995434
	Mdp1	9.59203	0.623532	0.247205
	Ifit3b	6.37443	-0.994196	0.256113
	Smarcc1	9.97737	0.0994691	0.835652
	Cd47	11.0119	-0.145069	0.753917
	Rdh16	4.24324	-1.46371	0.475769
	H2-K1	15.2848	0.889867	0.00194964
	Zfp740	10.5662	-0.616532	0.0423357
	Sms	9.56835	0.197559	0.747406
	Prkar2b	8.11237	-1.1166	0.011164
	Slc6a18	2.17277	-2.17578	1
	Srpr	11.4776	0.567853	0.122427
	Eri2	7.15301	-0.721293	0.285297
	2210011C24Rik	6.12	1.39078	0.123688
	Cldn9	2.08403	-1.54834	1
	Ppp2r5c	11.5016	-0.529221	0.0778406
	Taf6	9.52366	0.394475	0.310623
	Thyn1	8.56254	0.526374	0.32624
	Tada2a	6.85292	0.295781	0.746213
	Cnksr2	4.81813	-0.82493	0.901409
	Gnai1	6.35419	-1.01121	0.358202
	Mindy4	6.25683	-0.309058	0.781653
	Pop7	9.24411	1.44729	0.00204374
	Dtwd1	7.52742	0.28121	0.706203
	Poli	6.61315	-0.350419	0.747702
	Tgfb1i1	7.62617	0.00708919	0.992984
	Il6	8.28766	-6.22542	1.21e-22
	Inf2	10.9816	1.10927	0.00040928
	Thrb	6.57635	-1.23745	0.111274
	Wfdc9	5.93817	-1.03229	0.84975
	Celsr2	4.71209	-0.780192	0.723684
	Xpot	10.0136	-0.175689	0.681189
	Sec24d	10.3214	-0.181876	0.773496
	Exoc6	8.11749	-1.14135	0.00832334
	Bms1	9.82044	-0.0837552	0.877279
	Gm24572	2.61516	-1.44074	0.717822
	Rer1	11.2818	0.804048	0.0371396
	Skap2	11.2156	-0.0810535	0.851641
	Fam102b	10.9864	-1.21247	0.00018564
	Paqr9	5.36808	1.3435	0.324874
	Wrn	8.21106	-0.956372	0.0603118
	Cyth2	10.0288	0.586757	0.113299
	C4b	13.9481	-0.24851	0.492628
	Wdr82	10.903	-0.0026802	0.994804
	Cdrt4	2.32969	-0.781138	1
	Iars2	9.54857	-0.0662659	0.9161
	Rcan1	11.8672	-1.55584	2.24e-07
	Rnf121	9.84438	0.678121	0.0376622
	Gm6793	5.80073	-2.18396	0.0279915
	Strada	9.3194	0.897391	0.0255056
	2010111I01Rik	11.6208	-0.207744	0.675177
	Ppp1r11	10.306	1.15315	0.00054327
	Hist1h3h	2.38282	-0.197495	1
	Gpcpd1	9.73433	-1.47151	0.00038757
	Dapp1	9.44934	-0.332156	0.511651
	Osgin2	8.15216	-1.45835	0.00090238
	Slc16a3	9.47735	1.14666	0.00166415
	Ccdc47	10.1523	-0.84515	0.0119074
	Epb41l5	4.9472	-0.0926188	0.964488
	Mpc1	6.14929	0.0792913	0.948309
	Cd160	3.47732	-0.730097	0.768794
	Aldh1a2	8.25182	0.51972	0.356446
	C1qa	16.9756	1.75234	5.13e-06
	Sf3b4	9.75652	1.14725	0.00026633
	Lrch1	8.96844	-0.608855	0.146835
	Cd59b	3.37743	0.359604	0.894802
	6430562O15Rik	7.66473	0.78479	0.235887
	Chl1	3.17811	-6.69282	0.0339717
	Tmem64	10.4304	-0.201733	0.788964
	Ell2	11.2509	-0.921654	0.00833204
	Slc35a5	9.86804	-0.58531	0.146363
	Kank1	7.85981	-0.397392	0.778731
	Dram2	10.5307	-0.909574	0.0197284
	Tbce	7.82447	-0.460046	0.442055
	Zkscan3	9.11473	-0.821781	0.0443177
	2310001K24Rik	3.28069	0.203382	0.954737
	Synpo2	6.25807	-2.09431	0.00314609
	Prrg4	1.31208	-4.46796	1
	Mir1901	2.60838	-0.496335	0.910523
	Coro7	10.8374	0.916576	0.00161396
	Dnajc6	3.81466	-1.78315	0.359191
	Stau1	10.7568	0.186581	0.714073
	Notum	1.60172	-4.84069	1
	Adk	8.56506	-0.355539	0.510833
	Zbtb44	8.92865	-0.771331	0.0778406
	Gjc2	6.05297	0.0369605	0.981683
	Gm1720	3.02278	0.116563	0.978117
	Fntb	8.09377	0.771414	0.0940024
	Reep4	9.23772	0.617123	0.164802
	Fn3krp	7.21026	-0.35205	0.623069
	Dedd	9.9376	0.768617	0.0210194
	Mir3100	2.04022	-1.733	1
	Ildr2	7.09707	-0.937153	0.180122
	Tfdp1	9.65493	0.239108	0.591391
	Fhit	4.93469	0.946971	0.539263
	Mtch1	12.1941	1.31446	1.97e-05
	Bambi	8.1955	-1.0317	0.0168029
	Ganab	11.8656	0.624597	0.0556452
	Dgat2	8.29684	0.564291	0.270042
	Fmnl2	8.47986	-0.976328	0.081836
	Aldh3a2	10.9653	-0.0777983	0.891271
	Pcdhb13	1.69599	-0.877721	1
	Mir6984	4.9838	1.40183	0.277529
	Mir8108	4.99418	-2.09273	0.305384
	Mdm4	9.74308	-2.37854	1.52e-08
	Zfp652os	5.25361	0.520172	0.698143
	Qtrt2	7.18192	-1.03225	0.0985511
	Rock1	9.6604	-1.76565	2.38e-06
	Slc30a4	8.99516	-1.5801	1.55e-05
	Spint1	6.29239	1.55365	0.373643
	Bace2	6.6237	0.0539342	0.968078
	Yipf5	10.2042	-0.0064091	0.98977
	Tomm20	10.2832	-0.0393271	0.948309
	Tnfrsf13b	6.27791	-0.281008	0.835044
	Ikzf3	5.34291	-0.312014	0.890367
	Rap2c	10.4675	-0.572321	0.103628
	Rad54l2	9.07727	-0.866273	0.0856361
	Lmbrd2	7.12042	-3.21197	0.00049479
	Plau	13.6498	-0.119785	0.774814
	Slc25a11	11.7254	1.09783	0.00046713
	Cfdp1	9.88992	0.379833	0.519155
	Psmc6	9.04669	-0.666415	0.193667
	Tnfrsf25	4.91145	-3.20081	0.00598967
	Serpina3k	1.6839	-4.91118	1
	Hist1h2ac	3.93234	1.83194	0.332328
	Ggnbp2os	5.53108	-1.251	0.239265
	Grasp	6.9048	-1.50939	0.0351343
	Ndrg4	6.59761	-0.724908	0.542789
	Tinagl1	8.6547	-1.3376	0.0609724
	Anks6	8.02651	0.687472	0.201885
	Cttnbp2	4.9464	-0.519416	0.870438
	Alms1	6.75272	-2.07527	0.00386233
	Uxs1	6.94281	-0.310059	0.719948
	Pex26	7.02286	-0.361006	0.761616
	Creg1	14.2948	0.0702825	0.89316
	Actn3	3.63397	0.930079	0.677986
	Mroh2a	7.265	-0.105735	0.954737
	Tulp1	3.017	1.56536	0.661086
	Bank1	7.5484	-0.526743	0.380629
	Trank1	6.72242	-0.0520528	0.980884
	Gm7467	1.6713	3.20943	1
	Tbl3	9.2521	1.22846	0.00273152
	Dgkb	3.15406	-0.781242	0.836337
	Gimap5	5.09988	-2.0153	0.0935532
	Crb2	4.89929	1.43944	0.288012
	Eps15	11.3833	-0.599321	0.0694319
	Brwd1	8.11057	-1.22702	0.00532241
	Abcd1	11.9941	0.957259	0.00022061
	Npas2	7.25759	-0.209181	0.786788
	Mag	7.74651	0.978565	0.0806463
	Gm17750	2.33368	-5.55768	1
	Tmem150b	6.71204	0.565666	0.459276
	Pcdhb12	3.19734	-2.16582	0.456082
	Mapk1ip1l	10.5872	-0.224932	0.644669
	Ggt5	9.8874	0.224993	0.702409
	Mir1668	8.96659	0.969894	0.0348677
	Sytl5	3.46969	-1.99857	0.384751
	Gm3219	8.90813	1.42449	0.0114641
	Gm12250	7.52404	1.03564	0.150875
	Casc3	10.0931	0.279728	0.490528
	Tssk3	2.79383	-2.38285	0.459328
	Zfp53	7.23963	-0.985398	0.093448
	2510009E07Rik	9.50703	-0.791067	0.020338
	Grn	15.9181	1.39083	4.54e-07
	Cfh	12.638	-1.75552	3.94e-09
	Scn5a	2.45406	0.0544075	1
	Tekt1	4.35884	-1.51093	0.433349
	4930579G18Rik	4.86318	-1.83963	0.174086
	Zfp974	5.54862	-3.02629	0.00125242
	Pradc1	7.8642	1.22236	0.0292851
	Cep95	6.74552	-0.461984	0.558843
	Sgk3	9.93148	-0.870233	0.0157607
	Aasdhppt	8.42793	-0.34112	0.523385
	Bicra	8.66222	-0.788857	0.234647
	Proca1	4.56363	-0.994539	0.62454
	Rxrb	11.113	1.05713	0.00121276
	Gm21859	0.882152	-4.04475	1
	Phactr4	8.93298	-0.126803	0.818365
	A830082K12Rik	2.75105	-5.98869	0.0672706
	Eaf2	3.31804	-2.34217	0.401138
	Dcaf13	9.01814	0.204037	0.72532
	Pcdhb7	4.95702	-1.41793	0.265112
	BC024139	2.55507	-1.969	0.519607
	Rtn4rl2	4.59844	-1.14082	0.532832
	Dcaf7	11.8692	0.0944607	0.875574
	Slc23a2	11.6964	-0.546969	0.218494
	St8sia2	4.08518	-7.44579	0.00104211
	Cpt2	9.75936	0.894198	0.00610957
	Klhdc1	5.06117	-1.01598	0.426419
	Gm14207	4.52443	-1.82791	0.195483
	Wfdc15b	6.9651	-0.8286	0.816602
	Ptk6	0	0	1
	Adamtsl5	9.99909	0.697356	0.217035
	Mir8104	3.57457	-0.222505	0.938775
	Epsti1	9.91788	0.16526	0.73203
	Med28	11.0518	1.0513	0.00516776
	Fam76a	10.3106	-0.138693	0.782321
	Ccdc107	9.15582	1.32655	0.00174786
	4933428G20Rik	5.55291	-0.182299	0.89937
	Srgap3	6.81625	-0.868291	0.278938
	Gpr62	3.58644	-0.75188	0.757568
	Haglr	3.08707	-2.77797	0.333733
	Rpl36a	5.2707	0.456461	0.735903
	Ezr	10.8432	0.587187	0.345086
	Fuk	7.79113	0.723256	0.169447
	Tspan3	12.3387	0.253415	0.408563
	Ubxn10	5.53708	-0.827763	0.511271
	Ylpm1	9.40111	-0.868178	0.070716
	Zfp729a	7.43363	-1.94534	0.00037681
	Raf1	11.0203	0.213815	0.552109
	Gm16573	4.75149	-1.34103	0.584209
	Sucnr1	3.12289	-1.82597	0.576673
	Ypel1	7.29389	1.05028	0.108709
	A530072M11Rik	2.14218	-0.736517	1
	Snhg15	6.61236	-1.31757	0.221177
	Prkcg	5.65699	-3.74183	5.3e-05
	Ccser1	3.01855	-1.38189	0.688426
	Rnase4	12.5846	-1.11263	1.54e-05
	Ccdc58	6.93998	-0.418151	0.592673
	Selenoo	9.81747	0.862941	0.00662782
	N4bp3	7.58375	-0.137118	0.87023
	Prickle4	5.35167	0.768815	0.514597
	Pde6d	9.59329	0.389326	0.40681
	Togaram2	3.84711	-1.23228	0.566397
	Plekhm2	12.4459	0.638793	0.0498263
	R3hdm1	10.2844	-0.179184	0.747702
	Nphp1	6.38097	-0.332377	0.737014
	Tmx3	10.6003	-1.24614	1.91e-05
	Serpinb9b	7.60502	-0.426462	0.58453
	Rnf10	12.0532	0.42388	0.264855
	Adam22	8.36593	-0.487861	0.356113
	Pm20d1	4.05296	2.44575	0.12234
	Zfp512	8.83558	-0.11761	0.830922
	Tmed5	10.9982	-1.74532	1.35e-10
	Ociad2	8.89195	0.537276	0.392183
	Prg4	10.9708	-1.3378	4.9e-05
	Brd3	9.64449	-0.365109	0.347542
	Aoc1	2.99577	0.922891	0.738123
	Gadd45a	9.20359	-1.18292	0.0459793
	Cdca7l	9.20617	0.32045	0.442528
	Trub1	7.35802	-0.329937	0.661414
	Tat	0.791589	-3.94787	1
	Ctdsp2	12.2959	0.365953	0.252852
	Gatd1	9.35885	1.39569	7.37e-05
	Gm16325	3.11812	-6.54381	0.0338182
	Serpini1	3.93861	-1.82377	0.308397
	2900093K20Rik	5.37087	0.637606	0.663097
	Rasgrf2	6.16268	-1.46283	0.170789
	Colgalt1	13.7576	0.615256	0.0185569
	Fpgt	7.825	-0.945735	0.0654506
	Sat1	12.334	-0.527597	0.117673
	Nectin1	7.72326	0.572135	0.333403
	Ptprv	4.41819	-2.09287	0.22231
	Bloc1s6	9.97295	0.107039	0.823977
	Tshz3	5.77848	-1.02192	0.290015
	Kcnc4	4.6918	-0.0021222	0.999285
	Gpx5	12.521	0.466005	0.950946
	Pfkfb2	8.28407	-1.31648	0.0125449
	Cnih4	10.0187	0.422267	0.275719
	Abca3	11.2214	0.693489	0.0278814
	Gatad2b	7.23777	-1.41337	0.319814
	Cldn12	7.13444	-1.17898	0.0572648
	Cacnb1	5.95766	0.67121	0.498817
	3200001D21Rik	2.64445	-1.651	0.570944
	9330104G04Rik	5.08715	0.282931	0.858057
	Jph3	2.98893	-0.459009	0.910523
	Ypel2	8.34862	-1.51044	0.00038826
	Ifi205	8.18211	-1.65804	0.0069231
	Mmp2	12.146	-0.331851	0.28505
	1700094J05Rik	4.08272	-2.08483	0.379922
	Smu1	10.5793	0.462818	0.169886
	Gata3	5.01593	0.583323	0.770978
	Cndp1	5.20169	0.642228	0.717706
	Nlrp6	5.24693	-1.17324	0.405074
	Mrpl12	10.9251	1.56587	0.00022543
	Car13	8.7556	-0.533446	0.269458
	Tnrc6b	9.05069	-1.37851	0.00367869
	Ccdc9	10.2787	0.63948	0.224954
	Sirt4	7.14788	-0.0653747	0.949341
	Layn	8.57011	-0.61634	0.193584
	Per1	10.3913	-1.38772	0.00088998
	Zfp850	5.64279	-1.68753	0.0717946
	Tatdn3	7.00537	0.0367071	0.96906
	Xpa	7.98953	0.294884	0.763802
	A630066F11Rik	5.87357	-0.17359	0.890752
	Nexmif	4.08345	-0.93858	0.78453
	Zfp511	8.55336	0.602973	0.278938
	Kdm7a	10.0957	-2.17298	7.73e-08
	9530052C20Rik	2.68711	0.520104	0.888935
	Celsr3	4.32906	-1.99588	0.192969
	F11r	7.9127	-1.06902	0.183166
	Zfp830	8.52145	-0.0189322	0.975947
	Ddx20	8.4194	0.0917708	0.887395
	Cav1	10.7798	-2.43408	6.32e-14
	Sox17	6.60206	-3.8689	2e-08
	Trappc6b	9.38733	-0.606615	0.12189
	Qprt	6.73584	0.67766	0.422193
	Mcm10	7.9545	0.664351	0.267253
	Brca2	6.76963	-1.37061	0.0752662
	Chrd	5.62088	-0.971242	0.361303
	Lrrc58	12.6143	0.783339	0.00917712
	Arhgef28	6.63189	-1.43096	0.145676
	Gnpda1	10.8342	0.592369	0.209206
	Myh7b	5.19024	1.62151	0.205735
	Zfp119a	5.52432	-1.40004	0.216136
	Sox5	4.8335	-2.4155	0.229213
	Ctnna2	1.47682	-4.6283	1
	Mrs2	7.54844	-1.06873	0.101296
	Arhgef37	3.94253	-0.199404	0.948309
	Gm15816	2.14699	2.41349	1
	Scrib	9.95229	0.316582	0.387514
	Fam216b	2.51676	-3.26251	0.340356
	Snora28	4.11803	-2.03364	0.228312
	Rasl2-9	4.9742	0.94406	0.534588
	Cacna1a	9.15514	-0.597103	0.172246
	Scml2	3.39689	-1.08174	0.698957
	Inppl1	11.655	0.323392	0.295283
	2610507I01Rik	8.57768	-0.0322224	0.962624
	Tmem91	2.4865	0.396156	1
	2810459M11Rik	6.15974	1.10361	0.86516
	Mzb1	7.08919	1.56572	0.0243258
	Acvr2b	6.81006	-1.38604	0.041956
	Osm	9.30022	-0.948584	0.0393741
	Hmces	9.19978	0.85192	0.0445918
	Inpp5d	12.3361	0.874699	0.00076457
	Mea1	10.5821	1.2749	0.00032343
	1600020E01Rik	4.87022	-2.25851	0.0745317
	Slc45a4	10.956	0.445372	0.201554
	C1qtnf9	7.75917	-2.49806	8.07e-06
	Pdia4	11.7778	0.512992	0.113657
	Pex5	10.175	0.191185	0.669925
	Npnt	5.3575	0.195983	0.973805
	9230009I02Rik	2.05802	-0.618094	1
	Gm10390	5.76826	-0.311685	0.862549
	Adamts10	9.16468	-1.16989	0.00135717
	Ttyh2	11.1789	0.708707	0.0512206
	Hdgf	12.5056	0.848126	0.00369487
	Mnat1	8.26437	-0.212107	0.745598
	Zdhhc2	4.37815	-0.0711352	0.973006
	Mir7040	3.44215	-0.575048	0.8199
	AA467197	3.42652	-2.22722	0.32684
	Clip1	10.9498	-0.551137	0.127366
	Sbno2	10.8089	-0.523797	0.106361
	Tnf	11.9359	-1.31882	0.0252657
	Pira1	6.72029	-0.456292	0.689072
	Trim59	7.43139	-0.913248	0.0971537
	Pgrmc2	10.5964	0.457538	0.15076
	Hells	6.59979	-1.25807	0.075503
	Mpig6b	2.83765	-2.4396	0.440291
	Tbccd1	8.57143	-0.0465334	0.947759
	Evc2	6.84027	-1.04092	0.130384
	Tlr13	12.6231	-0.170708	0.734535
	Rsf1	9.34543	-1.42106	0.00022384
	Crygn	3.38933	-0.488488	0.854626
	Prodh	7.28753	1.11542	0.131297
	Eno2	8.79062	-0.432289	0.389021
	Etfb	11.2304	1.59568	0.00018985
	Hist1h3c	3.32027	1.84997	0.448171
	Pira11	6.71703	-0.467161	0.681153
	Mpp6	9.26247	-0.0837741	0.911588
	Gm3086	2.52625	-2.0298	1
	Ppih	6.43334	0.094103	0.936516
	Rcbtb2	10.0979	0.499752	0.151421
	Kcnab2	12.0228	1.06529	4.75e-05
	Fam83d	6.58244	0.307833	0.743819
	Zfp940	3.86525	-1.6344	0.553144
	Ube2j2	10.6128	0.847058	0.0302603
	Tspan9	8.65786	-0.272782	0.724278
	Ddx49	10.5436	0.958987	0.00191854
	Bcl7c	9.55624	1.37097	0.00354296
	Chd1	9.32194	-1.85949	8.56e-07
	Akap13	12.0333	-0.636619	0.113753
	Slc7a8	11.5531	0.890143	0.0196023
	Plk1	8.48478	1.25935	0.00149013
	Gpr135	1.77706	-2.34917	1
	Dctn6	9.46611	0.212643	0.722099
	Ryr3	2.42733	-4.01693	1
	Rnf32	2.38217	-1.83959	1
	Il16	10.2869	0.760259	0.0138355
	Ate1	9.84143	-0.727542	0.0427069
	Acads	11.0086	1.67362	3.06e-06
	Sipa1l3	9.09675	0.0886423	0.896568
	Trip12	12.0175	-0.676342	0.0785045
	Tubgcp4	9.57843	-0.231285	0.601954
	C130083M11Rik	3.15243	-2.61405	0.37271
	Ppa1	8.16882	0.677326	0.19432
	Prom1	8.31757	-0.37727	0.902073
	Atp5k	2.06194	-1.13461	1
	Zbtb39	7.70278	-0.773448	0.146415
	Trpc3	3.59308	-6.90371	0.00760706
	Camk4	3.27386	-1.64101	0.488644
	Cav2	11.0442	-1.51433	8.51e-08
	Ripk3	9.76064	0.776232	0.0143245
	Kpna2	4.88122	-0.243059	0.88991
	Bcs1l	8.44354	0.92524	0.0356818
	Nr2c1	8.78913	0.137135	0.824268
	1700096K18Rik	6.48505	0.706136	0.372686
	Ufsp2	9.2675	-0.269055	0.539048
	Ano9	2.1853	-5.4409	1
	AU021092	3.82486	-3.72993	0.0874452
	Vps33a	11.5473	0.496742	0.139507
	Slc38a3	4.13366	-1.51955	0.489543
	Mir6991	2.26461	-5.46781	1
	Aimp1	10.0566	0.528989	0.222706
	Tcirg1	12.9532	0.447345	0.213995
	Hist1h4m	3.26773	0.674405	0.807778
	Atat1	6.47611	0.515446	0.617177
	Pira6	9.73929	-0.217094	0.772117
	Tmem170	4.6427	-1.80888	0.420439
	Gabra3	7.98455	-1.37528	0.00193143
	Zfp74	6.98405	-1.02658	0.10883
	Snhg18	7.82857	0.313365	0.737118
	Ppp1r9b	13.0255	0.485146	0.118549
	Rnls	6.59126	0.562103	0.539275
	Mocs2	9.84351	0.263349	0.689497
	Tmtc1	6.42269	-2.39983	0.00107522
	Pex1	7.46678	-0.689594	0.36179
	Rwdd2b	8.34857	1.05744	0.0205847
	Ccdc142	7.9583	-0.29936	0.623069
	Fcor	2.85119	-0.475763	0.882677
	Saa3	10.3202	0.958945	0.09045
	Tab2	11.4052	-0.855574	0.00578271
	Ndufb10	11.1784	1.44402	0.00022023
	Gyg	12.0962	0.632839	0.0319494
	A930017K11Rik	-0.0906387	-3.06071	1
	Zfp646	9.78528	-0.0613474	0.900685
	Hcst	8.46863	1.30624	0.00436336
	Pcdhb5	4.59045	-1.0213	0.49494
	Eno1	12.2901	1.84144	6.99e-07
	Limch1	6.03479	-1.33904	0.122533
	Anxa8	3.66516	0.69532	0.770965
	C7	10.8464	-1.11294	0.0939757
	Ccdc88c	7.46156	-1.60242	0.0101258
	Arid3b	7.00428	-0.426795	0.576455
	9430069I07Rik	3.25387	-1.3973	0.576972
	Ak3	11.4615	0.252288	0.505603
	Herc2	9.77183	-0.614468	0.240647
	Adgrl4	7.8536	-3.88287	8.71e-11
	Asns	7.15612	0.253777	0.740857
	Trmo	7.53949	0.815694	0.140807
	Lsm14b	9.16719	0.0358898	0.950369
	Diablo	10.4307	0.837442	0.0181638
	Nmnat1	7.53464	0.676784	0.354648
	Alkbh3	8.49675	0.630785	0.276524
	Gtf3c5	9.24869	1.01298	0.00528642
	Crem	9.3489	-2.32823	3.74e-08
	Cfap44	3.7344	-5.60307	0.0199026
	Card14	8.96683	0.601536	0.126102
	Tgif2	7.81866	-0.498806	0.495389
	Atp6v1a	13.6364	-0.320883	0.449669
	Klhdc9	7.90251	0.727864	0.188218
	Pdzk1ip1	5.77361	0.0703111	0.967854
	3830406C13Rik	9.07676	-0.374096	0.383147
	Zfp991	7.85892	-2.25034	3.56e-06
	Ube2l6	10.9734	0.939515	0.00287319
	Eepd1	9.92268	0.286715	0.466784
	Eif4a1	12.3937	0.746028	0.109407
	Wdfy1	10.3511	-0.257586	0.524564
	Ralgapa2	8.27249	-0.861464	0.11152
	Spsb4	6.25168	0.63691	0.476674
	Cct2	11.496	0.691362	0.0409566
	9330020H09Rik	5.99307	-0.782012	0.408843
	Ggnbp1	5.08404	-0.539691	0.718342
	Lrrc18	4.18225	-7.56744	0.00070585
	Nlrp1a	7.96947	0.51411	0.413241
	Epn3	4.98234	2.08594	0.265559
	Pitrm1	9.70762	-0.0478017	0.923993
	Wnt10a	2.87782	1.47895	0.762777
	Anks1	10.6619	0.494044	0.105125
	Bend7	3.97609	-2.88746	0.180391
	Spinkl	2.86333	-1.87296	0.620289
	Pcdha3	5.76607	-0.797912	0.491039
	Bmp2k	9.69926	-1.24384	0.00568073
	Gm5084	-0.299846	-2.81983	1
	Xylt1	7.49112	-1.51376	0.146467
	Gja1	10.0768	-1.66819	0.00372659
	Mospd3	10.0634	1.42145	8.42e-05
	Uhrf1bp1l	10.9397	-0.800585	0.0470923
	Cstf2t	9.77003	0.589314	0.102363
	Saraf	12.978	0.619408	0.018099
	Tonsl	6.81381	1.41526	0.0234602
	Fiz1	9.78917	0.669654	0.0604399
	Smarca5-ps	7.20599	-0.900728	0.147859
	Cdh2	3.52378	-3.58334	0.0785916
	Fkbp1a	13.0534	0.91634	0.00076847
	Nup155	8.6459	-0.381088	0.503074
	Map3k12	12.2261	1.18804	0.00021602
	Spata24	6.7723	0.514537	0.632289
	4930571K23Rik	4.11214	-3.69437	0.100756
	Dclk2	3.37474	-1.41025	0.542952
	Xlr4c	3.09628	-0.364014	0.913636
	D130017N08Rik	3.65361	-1.07942	0.615031
	Mcmdc2	3.01353	-0.696821	0.858969
	Asap3	7.31748	-0.923429	0.172336
	St8sia6	6.13793	-0.306317	0.811765
	Pde11a	2.13264	0.067524	1
	Atp1b3	12.247	0.239737	0.504269
	5930430L01Rik	4.61241	-0.2316	0.913288
	Tnik	3.96987	-2.10419	0.388536
	1700029J07Rik	4.25302	-1.55831	0.371205
	Zfp212	8.60747	0.0569018	0.929664
	Ikbkap	8.93355	0.673508	0.0944616
	Clcn4	10.8653	-0.42415	0.22173
	Zfp87	7.48428	0.829054	0.12485
	Ebi3	9.38932	1.32901	0.00308974
	Trip11	8.524	-2.69172	6.52e-05
	Tbl1xr1	10.0747	-0.789894	0.0275652
	Galnt16	7.86809	0.248603	0.790752
	Il17d	6.3373	-0.12981	0.927366
	Lrg1	9.18556	-0.110136	0.875537
	Ctse	4.54137	0.0614741	0.982038
	Snx12	10.8532	0.764198	0.0159819
	G6pdx	12.1313	1.00792	0.00039326
	Mtx3	7.0343	-2.65525	2.31e-05
	Syne2	9.22019	-1.49906	0.00206316
	Galnt9	6.65348	0.701966	0.351112
	Srcin1	3.12483	-0.99905	0.724222
	4732471J01Rik	6.32354	0.317685	0.760677
	Actg1	14.9516	1.72533	8.11e-06
	Gm5150	8.62153	0.183393	0.742473
	Zmat3	9.00897	0.310585	0.558344
	Flad1	9.23572	1.16155	0.00046349
	AY702103	0.921514	-4.11075	1
	Gjb3	6.14296	0.745682	0.684312
	Strip2	2.78387	-0.325366	0.923173
	Pdk4	8.19537	-1.16793	0.0188388
	Kynu	1.85533	-2.41722	1
	4933421O10Rik	7.09917	-0.0879458	0.927366
	E330033B04Rik	3.24579	-2.2313	0.434547
	Pkd2l1	1.78187	-5.0681	1
	Fzd10	3.01162	-0.263013	0.962249
	Chchd2	11.0856	0.947592	0.0127283
	Stmnd1	2.98824	-6.40433	0.0448096
	Pdzd7	5.49871	-0.675648	0.566044
	Spata32	1.4542	-2.91733	1
	Mdh1	12.0856	0.925395	0.0179818
	Slc38a5	8.39306	1.26915	0.876985
	Akap12	9.3432	-2.32627	3.67e-05
	Ermp1	10.0503	-0.255136	0.566906
	Mcam	7.11827	-1.78846	0.00647139
	Cxcl16	12.1763	0.932863	0.00244611
	Btg2	12.5409	-1.81162	3.09e-08
	Apol10b	5.20925	-3.03682	0.00278775
	Zfp622	10.7704	0.657721	0.0349568
	Vnn1	3.49625	-1.57413	0.497362
	Pde8a	8.27086	-0.663092	0.326083
	Gm12191	6.78132	0.965649	0.226999
	Clptm1l	11.7673	0.770154	0.00409985
	Trem3	2.10375	-1.90304	1
	Mrap2	1.95985	-2.28621	1
	Cflar	11.0973	-1.96117	4.44e-12
	P3h3	9.01274	0.148904	0.799223
	Vim	16.7651	0.600922	0.0137579
	Rsph9	5.29057	0.209476	0.899952
	P2ry2	8.48078	-0.155799	0.809913
	Slc28a2	9.17829	-0.119962	0.820937
	Ccpg1	10.6479	-0.725179	0.0430262
	Gorab	7.51957	-1.04607	0.0493698
	Ddx23	10.497	0.292757	0.487289
	Cacna1e	2.42617	-3.17393	1
	Oat	11.8055	0.259971	0.43279
	Prkra	9.44662	0.404706	0.286322
	Arf2	11.1497	-0.147076	0.699033
	Nat2	7.40958	-0.132149	0.874521
	Clcn7	12.0773	0.660313	0.031137
	Clmp	8.26607	-0.468304	0.382173
	Map7d1	12.7636	0.621775	0.0445918
	Slirp	7.77285	0.668791	0.26835
	Slc26a10	4.75403	-1.00592	0.482743
	Acta2	8.0363	-1.40622	0.0596697
	Klkb1	3.50624	-3.00634	0.225639
	Cox20	8.19038	-0.300963	0.718957
	Psmc4	11.1499	1.12396	0.00133507
	Prtn3	5.46162	-0.595485	0.641888
	Svs2	0	0	1
	Purg	5.57772	-0.690861	0.580964
	Lrp11	6.63467	0.225628	0.84981
	Pigr	2.91036	-3.7566	0.212353
	Gm15612	5.71193	1.34059	0.29906
	Angptl4	12.3941	0.560839	0.0376149
	Gm32688	2.82732	-1.76085	0.626644
	Mir6975	6.16498	0.14827	0.904265
	Gp1ba	4.77554	0.449133	0.782609
	Sulf2	12.1911	0.396202	0.160535
	Kif21a	4.08223	-0.519961	0.876264
	Sap30l	9.39797	0.893928	0.0660234
	Terf2ip	8.60819	0.387203	0.439422
	Ndufb2	9.60119	1.53657	0.00037598
	Gmfb	11.6042	-0.896814	0.00392502
	Ccdc36	1.60221	-0.790943	1
	Gykl1	2.26461	-5.46781	1
	Mir6978	7.16294	-1.12817	0.0662529
	Ugdh	10.0737	-0.40278	0.296164
	Mdh2	11.6888	1.27898	1.46e-05
	Gfod2	6.39296	0.336613	0.752132
	Mir7035	6.36048	0.22902	0.825064
	Slc6a12	3.15382	-0.156185	0.959534
	Ywhab	12.9764	0.109948	0.780723
	Klhl42	7.57274	-0.725625	0.184931
	Hpse	10.1628	-0.503846	0.347226
	Tlk2	8.97001	-0.475882	0.399077
	L3mbtl1	0.463066	-0.489259	1
	Adora2a	7.75262	-0.190833	0.800335
	Zc3h7b	9.99681	-0.344785	0.506789
	Cntrob	6.53299	-0.521884	0.582895
	Txndc2	3.28247	-6.62511	0.0192893
	4933412E12Rik	7.18684	0.751603	0.24842
	Tcaf1	8.12259	-0.814826	0.0802842
	Atp2b3	6.08727	-0.621017	0.764214
	Ahi1	6.80827	-0.643937	0.387966
	Lad1	6.39407	1.70171	0.183914
	Acat2	8.83078	0.475385	0.564216
	Sash3	11.7189	0.949709	0.00635746
	Slc6a21	1.30737	-1.78328	1
	Tfr2	3.1156	0.715019	0.858969
	Rpl32l	11.7212	1.4145	8.33e-05
	Prokr1	6.04784	-0.825059	0.471847
	Hpcal4	3.4774	0.574746	0.81989
	Ankdd1b	4.71663	0.120066	0.948966
	Adck1	8.95327	0.448377	0.274897
	Nle1	7.98473	0.645865	0.224787
	Aqp4	2.81312	-6.15904	0.0626488
	Cdca7	7.39813	0.683833	0.241528
	Arl5b	8.1776	-3.85237	5.55e-12
	Apoc1	6.10797	-0.313456	0.874129
	Mvb12a	9.74494	1.42067	0.00031516
	Thg1l	7.88797	0.128732	0.862862
	Prmt2	9.55025	0.517849	0.163776
	Uqcrb	7.50452	-0.157385	0.843956
	Zfp275	9.24626	-0.593723	0.270152
	Napb	4.79308	-1.39252	0.297428
	R3hcc1	8.71023	0.621705	0.175396
	Nr1d1	10.2624	-0.358691	0.570619
	Dzank1	3.80876	-1.26799	0.666906
	Elovl7	4.82098	-0.363076	0.846012
	Hist1h4i	7.62379	1.25858	0.0748555
	Fth1	17.1735	1.14818	0.00135717
	Pigk	10.416	0.162977	0.786564
	Ergic3	10.9454	1.23702	0.00028611
	Osbpl6	5.40725	-2.11781	0.0733418
	Tars	9.56578	0.426905	0.389557
	Trerf1	10.4831	-0.308268	0.43465
	Psmf1	9.76521	0.930011	0.00264779
	Bmi1	9.50997	-1.07919	0.00284949
	Zfp879	-0.75587	-2.31625	1
	Ube4a	10.0842	-0.0232726	0.964758
	Dbndd1	2.47223	-1.69004	1
	Mir6937	3.8815	-0.552737	0.808206
	Gbe1	8.38871	-0.395491	0.480668
	Olfr920	4.4484	-1.30366	0.463545
	Dcaf8	11.5086	0.368713	0.217243
	Efs	7.15973	-0.113227	0.899182
	Scube1	5.48299	0.529806	0.82917
	Ube2f	9.7544	0.390656	0.328681
	Xlr3a	3.05234	0.591808	0.845969
	Mlh1	7.80771	0.533546	0.342692
	Ldhd	8.18091	0.589365	0.879335
	Abcb8	9.83672	1.20593	0.00018059
	Ccdc157	7.14404	-1.12417	0.0573183
	Eif3m	7.97586	-0.146513	0.854445
	Rpl37rt	13.5803	1.01714	0.0159857
	Tvp23b	8.57716	-0.812578	0.0579069
	9130019O22Rik	6.60603	0.402578	0.695198
	Ccdc151	3.32176	0.326868	0.90532
	Reep6	6.57797	0.767323	0.497877
	Ly6f	5.30108	-4.31232	0.00234107
	Kif4	7.13995	0.219894	0.78206
	Rgma	7.69793	-0.545755	0.35087
	Upk1b	6.90357	0.898261	0.552515
	Dkk2	4.3818	-2.41049	0.124611
	Eps8l1	6.45522	0.0442	0.967854
	Tmem128	9.21708	-0.0293877	0.96356
	Lgr4	6.44085	-0.87797	0.361726
	Ptgr2	10.252	-0.477854	0.188629
	Ankrd40	11.5548	0.108397	0.770978
	Art2b	4.09233	1.11609	0.588342
	Mon1b	9.35306	0.175867	0.749493
	Nfx1	9.65906	-0.415102	0.36788
	Tle3	11.1827	0.217884	0.568212
	Phf20	10.2918	-0.392323	0.386537
	Eef1akmt1	9.15806	1.43866	0.0002542
	Runx1	10.967	-0.209864	0.618655
	Smkr-ps	3.28359	0.325338	0.915355
	Aco1	11.4072	0.828133	0.0149876
	Vps52	10.5186	1.096	0.00010005
	Trim27	10.5434	0.870414	0.00424611
	Sectm1b	4.39907	-1.49474	0.471847
	Fzd1	10.0648	-0.391472	0.337167
	4930455G09Rik	6.47982	0.237615	0.810114
	Map2k5	8.86739	0.956446	0.0397156
	Zfp207	11.1544	0.0170267	0.970255
	Prkd2	8.60306	0.272223	0.625563
	Dhx8	9.93617	0.720472	0.0706052
	3000002C10Rik	4.72102	0.54364	0.753917
	Kl	2.83156	-1.12225	0.767304
	Rinl	10.4299	0.910033	0.00135529
	Zfp809	6.70927	-1.90759	0.0293888
	Mefv	5.62147	-0.437611	0.801476
	Ifitm10	4.58744	0.0624072	0.975934
	Aldh7a1	8.79855	0.799954	0.0459387
	Gpat3	4.93206	-0.390619	0.824268
	Elk4	7.42286	-2.44837	0.00236448
	Fzd3	4.35424	-1.4299	0.459663
	Cab39l	10.1059	-0.0755249	0.869381
	Ar	8.25846	-0.435204	0.628861
	Cox18	6.87522	0.913262	0.213205
	Txndc12	10.2572	0.614892	0.138809
	Gchfr	3.23719	0.305283	0.920741
	Dennd3	6.17434	-0.767895	0.485248
	Npy	6.0786	-0.964039	0.275534
	Mgat1	12.4544	0.668969	0.0105512
	Mastl	6.91137	-1.20803	0.0906728
	Plekhg2	9.27675	-0.491138	0.252784
	Gng11	10.526	0.739686	0.0209707
	Bid	8.895	0.27445	0.553899
	Gm5434	5.61483	0.0543604	0.970259
	Zfp473	4.07316	-1.61507	0.343138
	Gm29679	10.4853	1.28524	0.00663931
	Kctd3	8.36266	-0.353552	0.482072
	Dync1i2	11.6804	-0.010711	0.981363
	Dmtf1	8.75367	-1.28632	0.00516521
	Apod	9.08351	1.00884	0.0813833
	Unc79	3.06817	-1.91202	0.442504
	Pabpc4l	1.86746	-5.03253	1
	4933408B17Rik	3.05223	-1.07775	0.695319
	Tmem44	5.39775	-2.3223	0.0204148
	Mir7084	7.4167	0.880358	0.130561
	Tmem151a	4.32404	-0.326612	0.875676
	Col19a1	2.32246	0.135118	1
	Gm4926	3.06611	-2.04835	0.516655
	Gpi1	12.8577	1.59179	2.55e-06
	Cdv3	11.6391	-0.0983249	0.831091
	2410131K14Rik	8.24053	0.144783	0.831847
	Rimklb	3.7622	-3.00268	0.146531
	Rnf26	9.95999	1.37969	5.69e-06
	Acer3	10.8614	-0.723098	0.0144817
	Themis	1.22172	-4.4316	1
	Bbs4	7.19887	-0.696524	0.290994
	Usp50	1.38983	-4.54166	1
	Rnase11	4.09931	-2.10947	0.371329
	Scel	3.14763	-1.84454	0.565298
	Rbm43	9.19702	0.484873	0.264855
	Sdr42e1	8.01746	0.616516	0.314246
	1700086L19Rik	3.60003	-1.7242	0.570667
	Snhg4	5.72344	-0.385772	0.742866
	Lrig3	5.69075	-3.04319	0.0111447
	Rere	11.1573	-0.487054	0.228312
	Bckdk	10.8028	1.3668	7.14e-05
	Fam222a	6.544	0.625147	0.445529
	Smpd5	7.13553	0.87911	0.144998
	3110039I08Rik	4.21841	-1.68707	0.416902
	Klrk1	4.50782	-0.0236699	0.990852
	Syt3	6.27598	0.393736	0.724946
	Pask	6.98349	0.357242	0.650912
	Fam187b	4.90854	-0.433887	0.786504
	Mtss1l	6.31467	-1.16094	0.310291
	Zfp941	2.61799	-3.30307	0.300622
	Ceacam1	8.33682	-0.938031	0.0586357
	Mir7089	1.19382	-2.7588	1
	Hcfc1r1	11.0867	1.44106	4.92e-05
	Rflna	3.6711	0.272342	0.926391
	Lpin1	9.91867	-0.214878	0.733392
	Ttc21b	6.83465	-0.885446	0.218929
	Brcc3	8.21002	-0.957778	0.0400013
	Tchh	4.83399	-1.01308	0.555951
	Hspbap1	7.19266	-0.20463	0.828261
	Golga1	7.9056	-0.675057	0.18251
	Tma16	6.39747	-0.15562	0.883675
	Ocel1	9.25004	1.45577	0.00020713
	Dhx29	8.56293	-0.0128756	0.986193
	Lrrc57	8.82577	-0.426285	0.329269
	Mir7090	5.79941	-0.553288	0.709989
	Tstd2	10.2721	-0.108866	0.803327
	Cast	9.82695	-1.05235	0.00218169
	Acot8	9.03146	1.11148	0.00821875
	Mrps35	8.41195	0.629114	0.170852
	Fcho2	10.4301	-1.88706	7.11e-09
	Ank3	5.00019	-0.959763	0.675119
	Psap	18.2745	0.859831	0.0066887
	Ndfip1	12.3778	0.00955467	0.981556
	Clgn	2.55687	-5.80162	0.0983434
	4930455H04Rik	3.34288	-1.61478	0.599094
	Clec4a3	11.2849	0.102401	0.850455
	Kcnmb4	3.42396	1.05661	0.690122
	Eif5b	10.7715	-0.906747	0.0127746
	Zfp395	10.4836	0.10036	0.828261
	Zfp91	11.451	-0.894851	0.00413053
	Fut2	3.07251	0.701483	0.875537
	N6amt1	9.03548	-0.362843	0.399793
	Aldh16a1	10.6602	1.22593	0.00064354
	Gpsm3	11.849	1.48879	1.15e-05
	Sesn2	7.45688	-0.705415	0.299424
	Slc2a1	10.1792	-0.0026308	0.994862
	Zfp14	5.89454	-0.445688	0.735903
	Cisd3	7.59998	1.00827	0.0517717
	Sap130	9.74271	0.256934	0.543107
	Pggt1b	7.87161	-1.74121	0.00553202
	Gm867	5.43297	-0.177709	0.907703
	Zmynd11	10.4868	-0.982894	0.00106044
	Bmp7	6.17931	2.07712	0.172186
	Camk1	11.4261	0.937767	0.0326737
	Smagp	11.2327	1.72047	0.00038166
	Rps15	12.9997	1.49223	0.00032468
	Pde7b	6.8656	-1.47284	0.0139157
	Cacna2d2	1.27621	-1.71206	1
	Tcf7l1	7.33663	-0.43844	0.54068
	Nrg2	5.87265	-0.116288	0.926941
	Krt5	6.8412	1.69193	0.789244
	Ncor2	11.5623	0.59285	0.0750614
	Rack1	14.473	1.11454	8.76e-05
	Lgals3bp	13.5584	0.91717	0.00025336
	Tmem27	1.39835	-0.407038	1
	Rnft1	9.77062	-1.04845	0.0012536
	Reps1	9.1662	-0.237002	0.667695
	Ugp2	10.5408	-0.333919	0.391023
	Gm20735	4.24965	1.44411	0.360993
	Mtmr1	9.06806	-0.81104	0.0691143
	Creb3l3	6.30532	1.0567	0.209505
	Proser1	8.62877	-0.0765878	0.907737
	F2rl3	4.47657	0.732541	0.713374
	Rnf17	2.20865	-5.39324	1
	Rtn4ip1	8.17462	0.77098	0.0984982
	Rhbdf1	8.99458	0.167398	0.808275
	Mir6942	3.0234	-1.41613	0.685195
	Gins1	7.87091	0.906578	0.197021
	Smpd1	10.7166	1.06588	0.00037941
	Pimreg	8.4437	1.04641	0.03071
	Tmem262	4.95975	0.767596	0.640788
	Ccnb1	7.26506	0.734636	0.22155
	Mdc1	9.67124	-0.212425	0.745056
	Magix	4.51351	-2.09593	0.156409
	Snhg12	6.27943	-2.03232	0.00419175
	Cyb5r3	12.7983	1.15004	0.0021953
	Pax6	3.9534	-0.198486	0.935363
	1500004A13Rik	6.28331	0.422581	0.653705
	Rem1	9.74026	1.77699	5.74e-05
	B3gnt9	8.68814	-0.151625	0.832856
	Phc3	9.54266	-1.43842	0.0089198
	Wnt9a	4.15591	-2.8924	0.15928
	Acaa2	11.2091	1.04932	0.00017639
	Tex10	8.99972	-0.380381	0.393046
	Mir6943	5.23973	0.379723	0.807146
	Larp4b	11.2106	-0.324958	0.50859
	Bbs12	5.74291	-1.14251	0.34444
	Egr2	12.0613	-1.19561	0.00046265
	Mesd	11.477	0.641409	0.0180507
	Fam78b	8.26304	0.180669	0.790178
	Snhg1	4.35978	-3.26069	0.0211858
	Gltpd2	2.97333	0.0884776	0.979308
	Alyref2	6.70826	0.3412	0.698229
	Galnt11	9.31312	-0.581429	0.153909
	Clta	13.9019	1.25767	0.00072499
	Taf1c	8.53694	1.39215	0.0009015
	Styx	7.27584	-0.867514	0.135142
	3110070M22Rik	4.61017	-0.210058	0.911588
	Aqp9	7.71089	0.240201	0.834109
	Sh3tc2	4.50347	-2.91818	0.0726379
	Mir1191	2.75907	2.12328	0.416027
	Gli1	6.90833	1.20781	0.0692123
	Hip1	12.0455	0.300056	0.553007
	Ucp1	0.0816551	0.199711	1
	Gria2	4.45144	-0.0308706	0.996736
	Rbm33	9.81266	-1.49493	7.31e-05
	Dcstamp	10.0046	1.00044	0.019345
	Cwc15	10.3792	0.398882	0.381065
	Ppp1r3f	6.37184	-0.297308	0.778215
	Nt5dc1	8.16067	-0.989888	0.0263104
	Maneal	4.08298	1.19183	0.491039
	Orc2	8.77071	-0.287216	0.590081
	Mtfr1	8.92191	-0.651667	0.145531
	Ndst2	10.3578	0.435042	0.255499
	Slc19a3	2.83819	-2.08118	0.535337
	Mfsd6l	5.05235	0.0943608	0.957804
	Hmgcs1	10.3156	-0.923319	0.00140659
	Setmar	6.06231	0.802427	0.444054
	Heg1	8.20809	-2.50962	0.00392958
	Nkapl	3.90556	0.864436	0.694534
	Rabl2	6.88991	0.112846	0.918487
	Spink11	8.47833	-3.38965	0.501398
	Pdzd8	9.59407	-1.19106	0.00331607
	Anxa2	14.3715	1.54007	5.65e-06
	Stk38l	7.65651	-0.63644	0.321042
	Kcnj15	6.20819	0.550961	0.779511
	Ints8	8.32464	-1.25717	0.00254734
	Tmem179b	9.71742	0.900343	0.0180404
	Krt8	8.47135	0.154177	0.956488
	Gemin5	8.97956	0.786221	0.0749798
	Tymp	10.1886	1.25981	0.0002825
	Prss8	6.26292	0.522714	0.74444
	Sh3d19	8.83243	-1.0036	0.0362641
	Hdhd2	9.42422	0.421606	0.33852
	Agpat1	10.8458	0.980411	0.00153361
	Med7	8.65488	-0.765998	0.149991
	Gpank1	8.90746	1.01313	0.0263987
	Ythdc2	6.72034	-1.91019	0.0023187
	Dgki	4.20168	-0.192871	0.933111
	Sumo2	2.74684	-0.827286	0.792712
	Anapc7	10.6803	1.01385	0.00176417
	Siva1	9.27925	1.46528	0.00217242
	Ptdss1	10.8534	0.73704	0.00777674
	Slc12a8	3.59261	-0.975544	0.686887
	Emc7	11.1008	0.351597	0.391959
	Rufy1	10.1829	0.526838	0.179234
	Trit1	7.85505	0.333842	0.670326
	Rps17	6.72733	0.0215024	0.983271
	Atg9b	4.89448	-0.0185548	0.991958
	Soat1	12.3428	0.490909	0.231718
	Eif2s1	10.6861	0.0801903	0.872768
	Zw10	8.36409	0.111706	0.870937
	Cog5	8.08236	-1.00755	0.151342
	Liph	3.8952	0.51431	0.814987
	Ntm	1.54883	-2.05378	1
	Sez6l	3.44591	0.985054	0.782639
	Commd3	10.122	0.542331	0.22231
	Fam162a	8.28449	0.716574	0.216355
	Med22	11.1236	0.647324	0.0666241
	Zfp800	8.1312	-2.13256	0.00072917
	Cenph	6.02254	0.590984	0.580469
	Zmat4	4.10323	0.543021	0.878121
	Mtif3	10.4828	1.17814	0.00619332
	Denr	9.06962	0.340734	0.64198
	Qpctl	8.9751	0.730278	0.0519443
	Spata2l	7.60935	0.565927	0.317833
	Pyroxd1	7.93017	-0.234159	0.718089
	Bod1	9.24189	0.652921	0.138021
	Dok3	10.9197	0.733923	0.135648
	Map6	7.71144	0.49653	0.409651
	Chtf8	12.0468	1.04882	4.66e-05
	Gm19589	2.17775	-2.20486	1
	Bace1	7.98645	-1.06326	0.06346
	2700099C18Rik	4.50657	-0.987292	0.559123
	Mex3b	7.28083	-1.58615	0.00372659
	Gm10865	5.16122	1.44976	0.22743
	Zfp386	8.11391	-1.71213	4.8e-05
	A430105I19Rik	6.02793	-1.36787	0.111996
	Acat3	10.4925	1.22401	0.0105001
	Supt4b	10.835	1.15483	0.00117737
	Kdm5a	9.86901	-1.44678	0.00026844
	Itga4	10.9844	-1.29685	0.00163636
	Cilp2	2.25025	1.80839	1
	Map7d2	3.62787	-1.94662	0.502603
	Gsto2	3.62132	-1.21541	0.561978
	Tmem43	11.6904	0.675709	0.0192689
	Klf15	5.89759	0.0368971	0.978148
	Clec12b	2.62124	-2.4463	0.482339
	Adgrg2	8.71158	0.0354797	0.993404
	Calu	12.6067	-0.496652	0.0676153
	3930402G23Rik	2.37196	-1.68482	1
	Gm17677	4.37815	0.564237	0.948309
	Large2	3.28124	-0.944634	0.788171
	Gm5617	8.86555	1.71114	0.00069473
	Calr	15.1375	1.22405	2.51e-06
	Arg2	6.13464	-0.261611	0.84981
	Snrpn	4.77803	-0.0672528	0.975459
	Mir7226	2.74827	0.392772	0.930262
	Taf1d	8.18382	-1.73419	7.57e-05
	Gm16364	3.68265	-1.34232	0.521837
	Sapcd1	3.54759	0.396285	0.885499
	Zfp37	4.51827	-4.29705	0.0113672
	Gm4532	1.51331	-4.76834	1
	Gla	12.3066	0.129942	0.752054
	Igdcc4	5.6511	-1.40116	0.232381
	Tarbp1	6.23599	-0.831022	0.538402
	Psma8	5.54259	0.872617	0.499923
	Art2a-ps	4.37182	-2.60711	0.0678014
	Dnaic1	3.21463	-0.44121	0.911175
	Mrpl15	9.79193	1.01793	0.0086821
	Fbxo25	8.78308	0.241424	0.672076
	3010003L21Rik	5.38214	0.885363	0.430187
	Usp39	9.49009	0.854092	0.00956858
	Rcsd1	10.8043	0.268614	0.434401
	Prr7	5.91853	-1.43152	0.223443
	AW011738	4.99196	-0.865386	0.515966
	Edem1	12.1551	0.0798911	0.878371
	Slc6a17	5.007	0.223161	0.909494
	Cpt1c	6.16993	-0.0529577	0.971558
	9930012K11Rik	5.06525	0.459854	0.764574
	Gm6225	3.43242	-1.32448	0.551227
	Ppp2cb	10.5736	0.316886	0.348032
	Atp6v1g2	7.84851	0.742532	0.176153
	Cnot3	9.16727	0.692639	0.0669548
	Aamdc	7.76597	0.496889	0.421356
	BC005537	12.7156	-0.83858	0.127729
	Cc2d2a	6.59688	-1.62242	0.0144566
	A2ml1	4.10137	0.46561	0.89316
	Zfp819	0.791589	-3.94787	1
	Poc1a	7.17612	1.17761	0.0914119
	Trp53i13	7.99257	0.808063	0.248931
	Hpx	2.72994	-4.4834	0.153927
	Vars2	7.80244	0.720081	0.17211
	Osbpl8	11.793	-1.54096	0.0001007
	Zfp385c	11.3308	0.91794	0.00061804
	Fam58b	9.62583	1.10336	0.00774457
	Lgals7	5.19759	-0.497402	0.747406
	Cdkn1b	9.81674	-1.68741	2.45e-08
	Slc35e4	11.3288	1.00052	0.00298363
	BC002163	10.706	0.842932	0.0824733
	Gcsam	3.26514	-1.03889	0.677619
	Fndc9	3.40626	-2.75191	0.285944
	Slc25a17	9.8088	0.0776938	0.878121
	Prr36	2.89385	0.248185	0.938723
	Lipa	15.6311	0.519777	0.146639
	Tyw5	6.11141	-1.30397	0.25634
	Gm32511	2.69161	-0.381165	0.930656
	Rap1gap	5.24677	0.291309	0.861334
	Kcna5	4.94536	-3.84148	0.00133618
	Srrd	9.38415	1.18809	0.00441675
	Sgcb	9.72293	-0.655003	0.0589877
	Ffar2	5.20695	0.158213	0.927575
	Tmem120a	9.77436	1.43574	0.00065187
	Synpo2l	2.40254	0.713705	1
	Gm5820	2.15693	0.199618	1
	Fam104a	10.9222	0.668352	0.0309304
	Acot7	10.1145	1.11057	0.0148358
	Cdk2ap2	11.3581	1.01475	0.00123555
	Gm4013	5.44092	0.939934	0.471365
	Rpl30	7.32089	1.09111	0.099177
	Inpp5k	10.9802	0.498908	0.105974
	Rhobtb3	6.42158	-1.62337	0.0281693
	Fmn2	1.84373	-5.07132	1
	Havcr1	2.92546	0.977182	0.805296
	Ptpn4	5.28496	-1.81577	0.218714
	C130026I21Rik	6.94909	0.318229	0.745475
	Gm15246	4.06541	-1.55822	0.427101
	Dpys	2.63105	-0.286659	0.934188
	Anxa1	13.9031	0.248622	0.518451
	Lcn8	9.26236	1.43846	0.860826
	Rab27b	4.56562	-2.09936	0.137967
	Ppp1r26	4.51525	-0.0228504	0.992097
	Dera	9.99086	0.776328	0.0369321
	Plxna1	12.1862	0.10736	0.888824
	Epb41l4aos	7.4702	0.691059	0.508517
	Zfp142	8.55967	-0.454184	0.495178
	Rpl37	5.35808	0.126661	0.942719
	Gm15787	4.56966	-0.565141	0.73724
	Lmntd2	1.8923	1.4537	1
	Zfp60	6.85367	-0.98644	0.139507
	1700007J10Rik	2.34619	-5.53019	1
	Asrgl1	7.32991	0.458837	0.477047
	Agr2	4.02933	-2.35629	0.387514
	Rab10	11.8595	-0.473432	0.126795
	Mrpl54	10.7714	1.68572	4.43e-06
	Slc22a21	5.65997	-1.18888	0.355692
	Pkd1	10.9211	-0.270244	0.547709
	Appbp2	8.37854	-0.957412	0.0424297
	Nfatc3	10.0148	-0.272917	0.565931
	Mcoln2	9.21768	-0.123645	0.81843
	Gm44505	9.10633	-1.33253	0.00268867
	Gm4890	5.548	1.08384	0.354742
	Ncaph	8.6524	0.534417	0.307143
	Ubn2	8.54841	-2.04077	0.00057905
	Mapk6	11.2105	-1.08171	0.00992771
	Dzip1l	5.51048	-1.21237	0.232089
	Acnat1	2.39078	0.670913	1
	Dhx30	10.0945	0.214767	0.576204
	Atp5o	9.59411	1.36487	0.00189847
	Stab1	14.0638	0.846636	0.0016773
	4930405A21Rik	3.02477	0.0170847	0.995169
	4930520O04Rik	2.36525	-3.94777	1
	4930544D05Rik	0.921514	-4.11075	1
	Lamtor4	10.6379	1.65608	0.0002542
	Acot4	6.37529	1.06815	0.158106
	Apoa2	6.85163	0.827735	0.245899
	Cfap20	9.10259	-0.214743	0.712456
	Rpl36al	11.4721	1.19186	0.00547068
	Med23	9.78676	0.24963	0.617264
	St3gal6	7.74016	-1.0082	0.146639
	Tmed8	8.40523	-1.00136	0.0441522
	Elmod2	8.8048	-0.929788	0.0224217
	Tdg	8.7698	0.172864	0.757288
	Cbx1	8.40409	-1.00684	0.0180555
	Atxn7l1	8.2424	-0.005476	0.993614
	Ado	10.986	0.897355	0.00413425
	B4galnt4	4.23779	0.91716	0.787435
	Cep250	10.5654	0.256359	0.518249
	Lcp2	10.7561	0.32009	0.358083
	Cby1	8.66705	0.485617	0.338735
	Tspan18	5.17915	-1.59788	0.162823
	Dennd5a	12.0124	-0.140344	0.739368
	Atxn2	9.32547	-0.0772931	0.897602
	Poln	4.39004	-0.541898	0.787435
	Zfp322a	7.58299	-1.26879	0.0128868
	Ckap2	7.32144	-0.832573	0.169206
	Sh3gl1	11.1179	0.481537	0.155302
	Olig1	3.28746	-1.07061	0.663217
	Msl3	9.96004	-0.225165	0.600575
	Strn3	9.8257	-1.67682	8.28e-08
	Rnpep	12.1891	1.20301	4.02e-06
	Car14	7.19448	0.814766	0.224249
	Smpd3	10.6936	0.949411	0.00629152
	Hps1	9.82543	1.30875	0.00030458
	Hspa12a	6.95432	-1.84619	0.00162873
	Topbp1	9.40064	-1.29572	0.00026964
	Gm27217	-1.72606	2.05223	1
	Hddc3	5.99	0.473354	0.700624
	Foxm1	8.82719	0.441317	0.314246
	4930426D05Rik	4.77061	-3.3048	0.0268855
	Rps27	6.60676	0.074175	0.948309
	Ncam2	2.72708	-3.21919	0.301657
	Xcr1	3.71883	-0.622071	0.809061
	Faap100	9.87731	1.25003	0.00016776
	Clec18a	3.91225	2.99462	0.264486
	Bmpr1b	6.00872	-0.670804	0.555043
	Ptafr	13.5269	-0.224588	0.505565
	Repin1	8.35672	0.410702	0.436134
	Usp47	10.4601	-0.567938	0.13405
	Clic6	5.25321	-1.49505	0.247392
	Pacrg	6.08906	0.238773	0.836006
	Tango2	9.14743	0.697426	0.0554391
	Cbfa2t2	9.05142	-0.381206	0.379173
	Fhod1	8.73166	0.254041	0.610465
	Gm36595	2.35321	3.53902	1
	Gba	12.0046	1.15245	9.03e-06
	Rps8	6.4505	0.471219	0.613618
	Zbtb5	8.15854	-0.206493	0.776899
	C530005A16Rik	6.65064	-0.738624	0.32286
	Guk1	8.84332	1.35799	0.00099158
	Acbd5	10.4489	-1.18608	0.00063534
	Apool	7.84956	0.290041	0.679714
	Cntnap4	6.81403	0.638591	0.403291
	Zfp358	9.80937	1.31588	0.00034777
	Arrdc2	8.75728	0.0640751	0.917803
	2810468N07Rik	4.99215	0.124873	0.942074
	Tyms	8.15321	0.624464	0.277762
	Kdm5b	8.84425	-0.560844	0.215431
	Iqcf3	2.64587	-5.94627	0.0869426
	Nkiras2	11.76	0.748898	0.0155828
	Poll	8.60698	1.1256	0.00434257
	Micu3	6.19554	-3.07839	1.89e-05
	Zfp759	4.90889	-1.03801	0.491039
	Slc4a4	6.60342	-1.81652	0.0678277
	Ctdp1	10.2878	0.175746	0.695198
	Gorasp2	11.4211	0.788711	0.00527001
	Cpne5	5.36325	0.677364	0.656612
	Plcl2	10.8863	-0.292607	0.519378
	Alkbh7	8.2823	1.28336	0.0112122
	Tbc1d15	9.7096	-0.908076	0.00893211
	Zfp472	7.68606	-0.584411	0.304925
	Lmbr1l	7.16684	-0.466638	0.59974
	Gosr1	10.1256	-0.436993	0.217971
	Ccdc159	4.53363	0.533962	0.780277
	Cadps	5.63178	-0.37875	0.779267
	Gpatch2l	9.98692	-0.285774	0.564206
	Brf1	8.99942	0.132779	0.844631
	Mcemp1	6.19527	0.0333903	0.978806
	Scfd2	8.34175	0.386238	0.432445
	Trem2	15.436	1.4878	0.00021992
	Mgam	3.23608	-0.49254	0.900583
	Tmem132c	3.81491	-1.17769	0.564206
	Thrap3	11.3493	0.0773721	0.872527
	Fcer2a	4.90093	0.375352	0.81843
	Eml4	9.03574	-0.345775	0.459009
	Map4k2	7.3207	-1.07067	0.0536128
	Tbc1d31	7.90306	-0.799878	0.155116
	Armcx1	6.46858	-2.83831	0.0058924
	1110059E24Rik	8.7359	-0.562125	0.239287
	Taf6l	10.0545	1.51445	9e-05
	Arxes2	4.65165	-0.474815	0.786564
	Acaa1b	4.10424	0.799592	0.686723
	Gnaq	10.9757	-0.908544	0.0128918
	Tsfm	8.4869	1.06506	0.0536744
	Gtf2ird2	8.3066	0.304106	0.568473
	Tmod1	10.1286	-0.241381	0.646179
	Apbb1ip	11.9801	0.492805	0.0911464
	Cd300lf	3.99574	0.12819	0.960456
	Atp13a2	13.3288	1.02763	6.87e-05
	Gigyf1	9.74001	-0.574694	0.103705
	Dkc1	7.97572	-0.438555	0.427704
	Pnmal2	4.48223	-0.908405	0.672682
	Ubxn7	9.14175	-1.37482	0.00015314
	Rapgef4	4.54914	-2.69463	0.0422241
	Arhgef2	12.1542	0.563823	0.0433063
	4921504A21Rik	2.67723	-1.75741	0.56503
	Ccdc158	1.25806	-4.42483	1
	Arf4	12.0529	-0.12175	0.776464
	Fgf9	5.59551	-1.33911	0.258433
	Cdk5rap1	6.98877	-0.168785	0.861129
	Camk2d	10.2939	-0.309425	0.496716
	Irx1	3.47249	-1.24343	0.69812
	Hadh	10.6691	0.718152	0.0172708
	Erlec1	9.02423	0.189672	0.70437
	Trim47	12.4461	1.03334	0.00361549
	Arhgef5	7.79506	-0.265717	0.788632
	Mitf	10.9711	-1.14802	0.00265635
	Tada2b	8.74762	-0.435667	0.352015
	Cbx6	10.0097	0.0171477	0.97692
	Map1b	7.41662	-2.01986	0.0222285
	Rpl23a	4.10198	-1.21331	0.538784
	Fbxl18	7.12491	0.329863	0.676131
	U2af2	11.2053	0.461114	0.123074
	Sntg2	2.13605	-1.85902	1
	Klhdc4	9.83551	1.35676	0.00011974
	Rnf20	9.77257	-0.700036	0.0907989
	Gm13315	2.36027	-1.82051	1
	Dcaf15	9.77146	0.857636	0.0407408
	Ptdss2	9.28773	1.17659	0.00042887
	Renbp	11.471	1.37585	1.78e-05
	Tm7sf3	9.81087	0.0478417	0.923993
	Ttll6	2.45592	-1.64754	1
	Dgkg	5.3422	-0.177525	0.92716
	Gpr31b	3.15842	0.115674	0.977748
	Zbtb16	7.07949	-1.79535	0.00112662
	Tnfsf10	6.72102	-2.17258	0.00060798
	Dgcr14	9.51732	1.05179	0.00260302
	Ankrd12	9.22706	-2.58597	4.86e-06
	Otud1	9.71709	-0.195548	0.64541
	Ipcef1	7.60353	-1.019	0.076049
	Homer1	7.52599	-1.24805	0.0712873
	Usmg5	3.00824	-0.582307	0.867665
	Sat2	5.16123	0.592528	0.660149
	Frmd4b	12.124	-0.0747743	0.892974
	1700055D16Rik	2.54832	-0.71337	1
	Timm21	7.5711	-0.947471	0.113136
	St3gal3	9.29329	0.893162	0.0164475
	Gfer	9.39387	1.26246	0.00132765
	Tecr	10.0261	1.31095	0.00029877
	Slc30a7	9.71162	-0.418829	0.280958
	Cep170	10.5836	-1.78802	7.26e-05
	Cacna1g	5.07625	-0.412282	0.779641
	Gm15501	13.8758	0.898212	0.0181735
	Zfp870	6.7114	0.282939	0.74696
	Ptpre	10.6231	0.00550091	0.99117
	Ddit4	7.85694	-1.88142	0.00075748
	Sp2	9.62591	0.370379	0.375458
	Cbfb	11.3836	-0.320188	0.391041
	Herc3	8.72962	-0.637451	0.230542
	Efhc2	0.0546621	0.275074	1
	Adgrl2	9.44186	-0.961481	0.0175212
	Gclc	9.35778	-0.810485	0.0478681
	Rusc1	8.84387	0.491421	0.245871
	1110017D15Rik	3.57794	-1.73036	0.39104
	Ddhd1	9.37941	-0.841285	0.188965
	Nhs	3.05051	-6.28306	0.0335722
	Lep	8.16533	0.533397	0.372064
	Spr	11.0728	1.48377	3.69e-05
	Cfap53	3.77843	-0.848849	0.806284
	Smarcd1	9.36661	0.52834	0.176549
	Tspan33	10.0818	0.934698	0.00560057
	Tlk1	10.1635	-0.844934	0.0463677
	Crtc2	9.85652	-0.111368	0.812594
	Wdcp	5.78257	0.344819	0.806676
	9330179D12Rik	2.79859	-2.37	0.456112
	Fam83f	10.3416	0.885793	0.0574059
	Gm10857	3.32805	2.31487	0.297195
	Xpc	8.40474	0.240752	0.678044
	Zfp128	5.21189	0.336084	0.854364
	Baiap3	6.30356	0.579963	0.563682
	Nbea	5.92995	-2.5697	0.0449574
	Tnfrsf10b	6.42172	-2.07426	0.00802548
	Mir6994	2.15509	-1.97117	1
	Slc39a3	10.5553	0.861565	0.00308297
	Lpcat4	5.28315	-0.29061	0.849191
	Plxnd1	12.6491	0.85716	0.00132263
	Cox7c	5.45752	-0.56715	0.654462
	Cog2	9.61331	0.510988	0.17743
	Cxcl13	8.83232	-0.262724	0.739613
	Polr1b	8.90933	0.644791	0.103628
[truncated: 14,449 more rows]

## Sheet: Figure2b
GO Analysis	Heatmap
		-LOG10(p-adjusted)
	term	up	down
	angiogenesis	0	11.3491
	blood vessel development	0	15.6397
	immune system process	2.59916	4.69646
	apoptotic process	0.305776	7.20302
	cell cycle	0	6.70594
	cell adhesion	0	5.51258
	cell death	0.202419	6.09048
	regulation of gene expression	0	29.4445
	response to lipid	0	5.45286
	locomotion	0	8.87363
	cellular lipid metabolic process	2.05606	0
	ATP metabolic process	5.90105	0
	response to steroid hormone	0	2.61956
	tissue morphogenesis	0	5.61539
	regulation of nitrogen compound metabolic process	0	31.1602
	oxidation-reduction process	3.89275	0
	T-helper 17 cell differentiation	0	2.84889
	carbohydrate derivative metabolic process	8.6813	0
	Raw-data (go-seq)
		P-adjust
category	term	up	down
GO:0000002	mitochondrial genome maintenance	1	1
GO:0000003	reproduction	1	0.000180819
GO:0000012	single strand break repair	1	1
GO:0000017	alpha-glucoside transport	1	1
GO:0000018	regulation of DNA recombination	1	1
GO:0000019	regulation of mitotic recombination	1	1
GO:0000022	mitotic spindle elongation	1	1
GO:0000027	ribosomal large subunit assembly	1	1
GO:0000028	ribosomal small subunit assembly	0.0120726	1
GO:0000032	cell wall mannoprotein biosynthetic process	1	1
GO:0000038	very long-chain fatty acid metabolic process	0.868509	1
GO:0000041	transition metal ion transport	0.292267	1
GO:0000045	autophagosome assembly	1	1
GO:0000050	urea cycle	0.658975	1
GO:0000052	citrulline metabolic process	1	1
GO:0000053	argininosuccinate metabolic process	1	1
GO:0000054	ribosomal subunit export from nucleus	1	1
GO:0000055	ribosomal large subunit export from nucleus	1	1
GO:0000056	ribosomal small subunit export from nucleus	1	1
GO:0000070	mitotic sister chromatid segregation	1	0.523423
GO:0000075	cell cycle checkpoint	1	0.876013
GO:0000076	DNA replication checkpoint	1	1
GO:0000077	DNA damage checkpoint	1	0.707373
GO:0000079	regulation of cyclin-dependent protein serine/threonine kinase activity	1	0.0217999
GO:0000082	G1/S transition of mitotic cell cycle	1	0.112007
GO:0000083	regulation of transcription involved in G1/S transition of mitotic cell cycle	1	1
GO:0000085	mitotic G2 phase	1	1
GO:0000086	G2/M transition of mitotic cell cycle	1	0.927529
GO:0000087	mitotic M phase	1	1
GO:0000089	mitotic metaphase	1	1
GO:0000096	sulfur amino acid metabolic process	1	1
GO:0000097	sulfur amino acid biosynthetic process	1	1
GO:0000098	sulfur amino acid catabolic process	1	1
GO:0000101	sulfur amino acid transport	1	1
GO:0000103	sulfate assimilation	1	1
GO:0000105	histidine biosynthetic process	1	1
GO:0000117	regulation of transcription involved in G2/M transition of mitotic cell cycle	1	0.660482
GO:0000122	negative regulation of transcription by RNA polymerase II	1	1.11769e-10
GO:0000132	establishment of mitotic spindle orientation	1	1
GO:0000154	rRNA modification	1	1
GO:0000165	MAPK cascade	1	1.95089e-05
GO:0000183	rDNA heterochromatin assembly	1	1
GO:0000184	nuclear-transcribed mRNA catabolic process, nonsense-mediated decay	1	1
GO:0000185	activation of MAPKKK activity	1	1
GO:0000186	activation of MAPKK activity	1	0.062708
GO:0000187	activation of MAPK activity	1	0.449711
GO:0000188	inactivation of MAPK activity	1	0.338978
GO:0000209	protein polyubiquitination	1	0.474145
GO:0000212	meiotic spindle organization	1	1
GO:0000226	microtubule cytoskeleton organization	1	0.216014
GO:0000237	leptotene	1	1
GO:0000239	pachytene	1	1
GO:0000244	spliceosomal tri-snRNP complex assembly	0.461984	1
GO:0000245	spliceosomal complex assembly	1	0.00940713
GO:0000266	mitochondrial fission	1	1
GO:0000270	peptidoglycan metabolic process	1	1
GO:0000271	polysaccharide biosynthetic process	1	0.991274
GO:0000272	polysaccharide catabolic process	1	1
GO:0000278	mitotic cell cycle	1	0.00206228
GO:0000279	M phase	1	1
GO:0000280	nuclear division	1	0.343475
GO:0000281	mitotic cytokinesis	1	1
GO:0000288	nuclear-transcribed mRNA catabolic process, deadenylation-dependent decay	1	0.264848
GO:0000289	nuclear-transcribed mRNA poly(A) tail shortening	1	0.302666
GO:0000290	deadenylation-dependent decapping of nuclear-transcribed mRNA	1	1
GO:0000291	nuclear-transcribed mRNA catabolic process, exonucleolytic	1	1
GO:0000294	nuclear-transcribed mRNA catabolic process, endonucleolytic cleavage-dependent decay	1	0.925546
GO:0000296	spermine transport	0.797513	1
GO:0000301	retrograde transport, vesicle recycling within Golgi	1	1
GO:0000302	response to reactive oxygen species	0.666722	0.132636
GO:0000303	response to superoxide	0.966648	1
GO:0000304	response to singlet oxygen	1	1
GO:0000305	response to oxygen radical	1	1
GO:0000320	re-entry into mitotic cell cycle	1	1
GO:0000338	protein deneddylation	1	1
GO:0000349	generation of catalytic spliceosome for first transesterification step	1	1
GO:0000350	generation of catalytic spliceosome for second transesterification step	1	1
GO:0000375	RNA splicing, via transesterification reactions	1	0.190906
GO:0000377	RNA splicing, via transesterification reactions with bulged adenosine as nucleophile	1	0.190906
GO:0000378	RNA exon ligation	1	1
GO:0000379	tRNA-type intron splice site recognition and cleavage	1	1
GO:0000380	alternative mRNA splicing, via spliceosome	1	0.128726
GO:0000381	regulation of alternative mRNA splicing, via spliceosome	1	0.0530368
GO:0000387	spliceosomal snRNP assembly	0.229832	1
GO:0000388	spliceosome conformational change to release U4 (or U4atac) and U1 (or U11)	1	1
GO:0000389	mRNA 3'-splice site recognition	1	1
GO:0000390	spliceosomal complex disassembly	1	1
GO:0000393	spliceosomal conformational changes to generate catalytic conformation	1	1
GO:0000394	RNA splicing, via endonucleolytic cleavage and ligation	1	1
GO:0000395	mRNA 5'-splice site recognition	1	0.454723
GO:0000398	mRNA splicing, via spliceosome	1	0.190906
GO:0000409	regulation of transcription by galactose	1	1
GO:0000411	positive regulation of transcription by galactose	1	1
GO:0000413	protein peptidyl-prolyl isomerization	1	0.294176
GO:0000414	regulation of histone H3-K36 methylation	1	0.262131
GO:0000415	negative regulation of histone H3-K36 methylation	1	1
GO:0000416	positive regulation of histone H3-K36 methylation	1	0.926573
GO:0000422	autophagy of mitochondrion	1	1
GO:0000423	mitophagy	1	1
GO:0000429	carbon catabolite regulation of transcription from RNA polymerase II promoter	1	1
GO:0000430	regulation of transcription from RNA polymerase II promoter by glucose	1	1
GO:0000431	regulation of transcription from RNA polymerase II promoter by galactose	1	1
GO:0000432	positive regulation of transcription from RNA polymerase II promoter by glucose	1	1
GO:0000435	positive regulation of transcription from RNA polymerase II promoter by galactose	1	1
GO:0000436	carbon catabolite activation of transcription from RNA polymerase II promoter	1	1
GO:0000447	endonucleolytic cleavage in ITS1 to separate SSU-rRNA from 5.8S rRNA and LSU-rRNA from tricistronic rRNA transcript (SSU-rRNA, 5.8S rRNA, LSU-rRNA)	1	1
GO:0000448	cleavage in ITS2 between 5.8S rRNA and LSU-rRNA of tricistronic rRNA transcript (SSU-rRNA, 5.8S rRNA, LSU-rRNA)	1	1
GO:0000451	rRNA 2'-O-methylation	1	1
GO:0000454	snoRNA guided rRNA pseudouridine synthesis	1	1
GO:0000455	enzyme-directed rRNA pseudouridine synthesis	1	1
GO:0000459	exonucleolytic trimming involved in rRNA processing	1	1
GO:0000460	maturation of 5.8S rRNA	1	1
GO:0000461	endonucleolytic cleavage to generate mature 3'-end of SSU-rRNA from (SSU-rRNA, 5.8S rRNA, LSU-rRNA)	1	1
GO:0000462	maturation of SSU-rRNA from tricistronic rRNA transcript (SSU-rRNA, 5.8S rRNA, LSU-rRNA)	0.0292219	1
GO:0000463	maturation of LSU-rRNA from tricistronic rRNA transcript (SSU-rRNA, 5.8S rRNA, LSU-rRNA)	1	1
GO:0000466	maturation of 5.8S rRNA from tricistronic rRNA transcript (SSU-rRNA, 5.8S rRNA, LSU-rRNA)	1	1
GO:0000467	exonucleolytic trimming to generate mature 3'-end of 5.8S rRNA from tricistronic rRNA transcript (SSU-rRNA, 5.8S rRNA, LSU-rRNA)	1	1
GO:0000469	cleavage involved in rRNA processing	0.728118	1
GO:0000470	maturation of LSU-rRNA	1	1
GO:0000472	endonucleolytic cleavage to generate mature 5'-end of SSU-rRNA from (SSU-rRNA, 5.8S rRNA, LSU-rRNA)	0.0541959	1
GO:0000478	endonucleolytic cleavage involved in rRNA processing	0.918867	1
GO:0000479	endonucleolytic cleavage of tricistronic rRNA transcript (SSU-rRNA, 5.8S rRNA, LSU-rRNA)	0.918867	1
GO:0000480	endonucleolytic cleavage in 5'-ETS of tricistronic rRNA transcript (SSU-rRNA, 5.8S rRNA, LSU-rRNA)	0.567271	1
GO:0000481	maturation of 5S rRNA	1	1
GO:0000491	small nucleolar ribonucleoprotein complex assembly	1	1
GO:0000492	box C/D snoRNP assembly	1	1
GO:0000493	box H/ACA snoRNP assembly	1	1
GO:0000494	box C/D snoRNA 3'-end processing	1	1
GO:0000495	box H/ACA snoRNA 3'-end processing	1	1
GO:0000578	embryonic axis specification	1	1
GO:0000706	meiotic DNA double-strand break processing	1	1
GO:0000707	meiotic DNA recombinase assembly	1	1
GO:0000710	meiotic mismatch repair	1	1
GO:0000711	meiotic DNA repair synthesis	1	1
GO:0000712	resolution of meiotic recombination intermediates	1	0.986761
GO:0000715	nucleotide-excision repair, DNA damage recognition	1	1
GO:0000717	nucleotide-excision repair, DNA duplex unwinding	1	1
GO:0000720	pyrimidine dimer repair by nucleotide-excision repair	1	1
GO:0000722	telomere maintenance via recombination	1	1
GO:0000723	telomere maintenance	1	0.979248
GO:0000724	double-strand break repair via homologous recombination	1	1
GO:0000725	recombinational repair	1	1
GO:0000726	non-recombinational repair	1	1
GO:0000727	double-strand break repair via break-induced replication	0.238633	1
GO:0000729	DNA double-strand break processing	1	1
GO:0000730	DNA recombinase assembly	1	1
GO:0000731	DNA synthesis involved in DNA repair	1	0.827561
GO:0000732	strand displacement	1	1
GO:0000733	DNA strand renaturation	1	1
GO:0000735	removal of nonhomologous ends	1	1
GO:0000737	DNA catabolic process, endonucleolytic	1	1
GO:0000738	DNA catabolic process, exonucleolytic	1	1
GO:0000768	syncytium formation by plasma membrane fusion	1	1
GO:0000819	sister chromatid segregation	1	0.0745237
GO:0000820	regulation of glutamine family amino acid metabolic process	1	1
GO:0000821	regulation of arginine metabolic process	1	1
GO:0000902	cell morphogenesis	1	0.000299864
GO:0000904	cell morphogenesis involved in differentiation	1	0.00270472
GO:0000910	cytokinesis	1	1
GO:0000912	assembly of actomyosin apparatus involved in cytokinesis	1	1
GO:0000915	actomyosin contractile ring assembly	1	1
GO:0000917	division septum assembly	1	1
GO:0000956	nuclear-transcribed mRNA catabolic process	1	0.180288
GO:0000957	mitochondrial RNA catabolic process	1	1
GO:0000958	mitochondrial mRNA catabolic process	1	1
GO:0000959	mitochondrial RNA metabolic process	1	1
GO:0000960	regulation of mitochondrial RNA catabolic process	1	1
GO:0000961	negative regulation of mitochondrial RNA catabolic process	1	1
GO:0000962	positive regulation of mitochondrial RNA catabolic process	1	1
GO:0000963	mitochondrial RNA processing	1	1
GO:0000964	mitochondrial RNA 5'-end processing	1	1
GO:0000965	mitochondrial RNA 3'-end processing	1	1
GO:0000966	RNA 5'-end processing	0.276164	1
GO:0000967	rRNA 5'-end processing	0.0541959	1
GO:0000968	tRNA exon ligation	1	1
GO:0000971	tRNA exon ligation utilizing 2',3' cyclic phosphate of 5'-exon as source of linkage phosphate	1	1
GO:0000972	transcription-dependent tethering of RNA polymerase II gene DNA at nuclear periphery	1	1
GO:0000973	posttranscriptional tethering of RNA polymerase II gene DNA at nuclear periphery	1	1
GO:0001100	negative regulation of exit from mitosis	1	0.484306
GO:0001101	response to acid chemical	1	1
GO:0001112	DNA-templated transcription open complex formation	1	1
GO:0001113	transcription open complex formation at RNA polymerase II promoter	1	1
GO:0001120	protein-DNA complex remodeling	1	1
GO:0001172	transcription, RNA-templated	1	1
GO:0001173	DNA-templated transcriptional start site selection	1	1
GO:0001174	transcriptional start site selection at RNA polymerase II promoter	1	1
GO:0001188	RNA polymerase I preinitiation complex assembly	1	1
GO:0001192	maintenance of transcriptional fidelity during DNA-templated transcription elongation	1	1
GO:0001193	maintenance of transcriptional fidelity during DNA-templated transcription elongation from RNA polymerase II promoter	1	1
GO:0001207	histone displacement	1	1
GO:0001300	chronological cell aging	1	1
GO:0001302	replicative cell aging	1	1
GO:0001306	age-dependent response to oxidative stress	1	1
GO:0001315	age-dependent response to reactive oxygen species	1	1
GO:0001323	age-dependent general metabolic decline involved in chronological cell aging	1	1
GO:0001324	age-dependent response to oxidative stress involved in chronological cell aging	1	1
GO:0001325	formation of extrachromosomal circular DNA	1	1
GO:0001501	skeletal system development	1	0.00950967
GO:0001502	cartilage condensation	1	1
GO:0001503	ossification	1	0.000272666
GO:0001504	neurotransmitter uptake	1	1
GO:0001505	regulation of neurotransmitter levels	1	1
GO:0001508	action potential	1	1
GO:0001510	RNA methylation	1	1
GO:0001514	selenocysteine incorporation	1	1
GO:0001516	prostaglandin biosynthetic process	0.861328	0.173412
GO:0001519	peptide amidation	1	1
GO:0001522	pseudouridine synthesis	1	1
GO:0001523	retinoid metabolic process	1	1
GO:0001525	angiogenesis	1	4.47608e-12
GO:0001539	cilium or flagellum-dependent cell motility	1	1
GO:0001541	ovarian follicle development	1	0.223032
GO:0001542	ovulation from ovarian follicle	1	0.378616
GO:0001543	ovarian follicle rupture	1	0.614885
GO:0001544	initiation of primordial ovarian follicle growth	1	1
GO:0001545	primary ovarian follicle growth	1	1
GO:0001546	preantral ovarian follicle growth	1	1
GO:0001547	antral ovarian follicle growth	1	1
GO:0001550	ovarian cumulus expansion	1	0.928641
GO:0001552	ovarian follicle atresia	1	1
GO:0001553	luteinization	1	1
GO:0001555	oocyte growth	1	0.697956
GO:0001556	oocyte maturation	1	1
GO:0001558	regulation of cell growth	1	1
GO:0001560	regulation of cell growth by extracellular stimulus	1	1
GO:0001561	fatty acid alpha-oxidation	1	1
GO:0001562	response to protozoan	1	0.350082
GO:0001568	blood vessel development	1	2.29254e-16
GO:0001569	branching involved in blood vessel morphogenesis	1	0.020844
GO:0001570	vasculogenesis	1	0.00770898
GO:0001572	lactosylceramide biosynthetic process	1	1
GO:0001573	ganglioside metabolic process	0.0644315	1
GO:0001574	ganglioside biosynthetic process	0.595225	1
GO:0001575	globoside metabolic process	1	1
GO:0001576	globoside biosynthetic process	1	1
GO:0001578	microtubule bundle formation	1	1
GO:0001579	medium-chain fatty acid transport	0.182076	1
GO:0001580	detection of chemical stimulus involved in sensory perception of bitter taste	1	1
GO:0001581	detection of chemical stimulus involved in sensory perception of sour taste	1	1
GO:0001582	detection of chemical stimulus involved in sensory perception of sweet taste	1	1
GO:0001649	osteoblast differentiation	1	0.0281659
GO:0001654	eye development	1	0.000119977
GO:0001655	urogenital system development	1	9.49382e-06
GO:0001656	metanephros development	1	0.0759468
GO:0001657	ureteric bud development	1	0.566981
GO:0001658	branching involved in ureteric bud morphogenesis	1	1
GO:0001659	temperature homeostasis	1	0.0358711
GO:0001660	fever generation	1	0.150008
GO:0001661	conditioned taste aversion	1	1
GO:0001662	behavioral fear response	1	1
GO:0001666	response to hypoxia	1	0.00803908
GO:0001667	ameboidal-type cell migration	1	3.01497e-06
GO:0001672	regulation of chromatin assembly or disassembly	1	0.862076
GO:0001675	acrosome assembly	1	1
GO:0001676	long-chain fatty acid metabolic process	1	0.999082
GO:0001678	cellular glucose homeostasis	1	1
GO:0001680	tRNA 3'-terminal CCA addition	1	1
GO:0001682	tRNA 5'-leader removal	1	1
GO:0001692	histamine metabolic process	1	1
GO:0001695	histamine catabolic process	1	1
GO:0001696	gastric acid secretion	1	1
GO:0001697	histamine-induced gastric acid secretion	1	1
GO:0001698	gastrin-induced gastric acid secretion	1	1
GO:0001701	in utero embryonic development	1	0.00350739
GO:0001702	gastrulation with mouth forming second	1	0.0854247
GO:0001704	formation of primary germ layer	1	0.186939
GO:0001705	ectoderm formation	1	0.879174
GO:0001706	endoderm formation	1	0.598496
GO:0001707	mesoderm formation	1	0.537017
GO:0001708	cell fate specification	1	1
GO:0001709	cell fate determination	1	0.767882
GO:0001710	mesodermal cell fate commitment	1	1
GO:0001711	endodermal cell fate commitment	1	1
GO:0001712	ectodermal cell fate commitment	1	0.879174
GO:0001715	ectodermal cell fate specification	1	1
GO:0001731	formation of translation preinitiation complex	1	1
GO:0001732	formation of cytoplasmic translation initiation complex	1	0.373614
GO:0001736	establishment of planar polarity	1	1
GO:0001738	morphogenesis of a polarized epithelium	1	1
GO:0001743	optic placode formation	1	0.877254
GO:0001754	eye photoreceptor cell differentiation	1	0.568732
GO:0001755	neural crest cell migration	1	1
GO:0001756	somitogenesis	1	0.499721
GO:0001757	somite specification	1	1
GO:0001759	organ induction	1	1
GO:0001762	beta-alanine transport	1	1
GO:0001763	morphogenesis of a branching structure	1	0.00194582
GO:0001764	neuron migration	1	0.566123
GO:0001765	membrane raft assembly	1	0.900065
GO:0001766	membrane raft polarization	1	1
GO:0001767	establishment of lymphocyte polarity	1	1
GO:0001768	establishment of T cell polarity	1	1
GO:0001771	immunological synapse formation	1	1
GO:0001773	myeloid dendritic cell activation	0.385704	1
GO:0001774	microglial cell activation	1	1
GO:0001775	cell activation	0.141866	0.185861
GO:0001776	leukocyte homeostasis	1	0.179348
GO:0001777	T cell homeostatic proliferation	1	1
GO:0001778	plasma membrane repair	1	1
GO:0001779	natural killer cell differentiation	1	0.152316
GO:0001780	neutrophil homeostasis	1	0.876314
GO:0001781	neutrophil apoptotic process	1	1
GO:0001782	B cell homeostasis	1	0.385354
GO:0001783	B cell apoptotic process	1	0.851904
GO:0001787	natural killer cell proliferation	1	1
GO:0001788	antibody-dependent cellular cytotoxicity	0.460632	1
GO:0001794	type IIa hypersensitivity	0.386457	1
GO:0001796	regulation of type IIa hypersensitivity	0.386457	1
GO:0001798	positive regulation of type IIa hypersensitivity	0.386457	1
GO:0001802	type III hypersensitivity	0.296239	1
GO:0001803	regulation of type III hypersensitivity	0.296239	1
GO:0001805	positive regulation of type III hypersensitivity	0.296239	1
GO:0001806	type IV hypersensitivity	1	1
GO:0001807	regulation of type IV hypersensitivity	1	1
GO:0001808	negative regulation of type IV hypersensitivity	1	1
GO:0001810	regulation of type I hypersensitivity	0.917598	1
GO:0001811	negative regulation of type I hypersensitivity	1	1
GO:0001812	positive regulation of type I hypersensitivity	0.730023	1
GO:0001816	cytokine production	1	0.00463699
GO:0001817	regulation of cytokine production	1	0.000901799
GO:0001818	negative regulation of cytokine production	0.947746	0.253403
GO:0001819	positive regulation of cytokine production	1	0.000506828
GO:0001820	serotonin secretion	0.442253	1
GO:0001821	histamine secretion	1	1
GO:0001822	kidney development	1	1.68683e-05
GO:0001823	mesonephros development	1	0.43816
GO:0001824	blastocyst development	1	0.0490251
GO:0001825	blastocyst formation	1	0.0119898
GO:0001826	inner cell mass cell differentiation	1	1
GO:0001827	inner cell mass cell fate commitment	1	0.873265
GO:0001828	inner cell mass cellular morphogenesis	1	0.873265
GO:0001829	trophectodermal cell differentiation	1	0.567803
GO:0001830	trophectodermal cell fate commitment	1	0.978737
GO:0001831	trophectodermal cellular morphogenesis	1	0.436474
GO:0001832	blastocyst growth	1	1
GO:0001833	inner cell mass cell proliferation	1	1
GO:0001834	trophectodermal cell proliferation	1	1
GO:0001835	blastocyst hatching	1	1
GO:0001836	release of cytochrome c from mitochondria	0.823316	1
GO:0001837	epithelial to mesenchymal transition	1	0.138824
GO:0001838	embryonic epithelial tube formation	1	0.978061
GO:0001839	neural plate morphogenesis	1	1
GO:0001840	neural plate development	1	1
GO:0001841	neural tube formation	1	0.875249
GO:0001842	neural fold formation	1	1
GO:0001843	neural tube closure	1	0.856765
GO:0001844	protein insertion into mitochondrial membrane involved in apoptotic signaling pathway	1	1
GO:0001845	phagolysosome assembly	1	1
GO:0001865	NK T cell differentiation	1	0.93513
GO:0001866	NK T cell proliferation	1	1
GO:0001867	complement activation, lectin pathway	1	1
GO:0001868	regulation of complement activation, lectin pathway	1	1
GO:0001869	negative regulation of complement activation, lectin pathway	1	1
GO:0001878	response to yeast	1	1
GO:0001880	Mullerian duct regression	1	1
GO:0001881	receptor recycling	0.511943	1
GO:0001885	endothelial cell development	1	0.000103413
GO:0001886	endothelial cell morphogenesis	1	0.0607435
GO:0001887	selenium compound metabolic process	1	1
GO:0001889	liver development	1	0.00803649
GO:0001890	placenta development	1	0.0162661
GO:0001892	embryonic placenta development	1	0.0798394
GO:0001893	maternal placenta development	1	0.373614
GO:0001894	tissue homeostasis	0.935946	1
GO:0001895	retina homeostasis	1	1
GO:0001905	activation of membrane attack complex	1	1
GO:0001906	cell killing	1	0.83708
GO:0001907	killing by symbiont of host cells	1	1
GO:0001909	leukocyte mediated cytotoxicity	0.732172	1
GO:0001910	regulation of leukocyte mediated cytotoxicity	1	1
GO:0001911	negative regulation of leukocyte mediated cytotoxicity	1	0.827218
GO:0001912	positive regulation of leukocyte mediated cytotoxicity	1	1
GO:0001913	T cell mediated cytotoxicity	1	1
GO:0001914	regulation of T cell mediated cytotoxicity	1	1
GO:0001915	negative regulation of T cell mediated cytotoxicity	1	1
GO:0001916	positive regulation of T cell mediated cytotoxicity	1	1
GO:0001919	regulation of receptor recycling	0.686271	1
GO:0001920	negative regulation of receptor recycling	1	1
GO:0001921	positive regulation of receptor recycling	0.686271	1
GO:0001922	B-1 B cell homeostasis	1	0.565452
GO:0001923	B-1 B cell differentiation	1	1
GO:0001927	exocyst assembly	1	1
GO:0001928	regulation of exocyst assembly	1	1
GO:0001932	regulation of protein phosphorylation	1	4.07528e-09
GO:0001933	negative regulation of protein phosphorylation	1	2.37996e-07
GO:0001934	positive regulation of protein phosphorylation	1	0.000320779
GO:0001935	endothelial cell proliferation	1	3.92195e-05
GO:0001936	regulation of endothelial cell proliferation	1	8.22585e-06
GO:0001937	negative regulation of endothelial cell proliferation	1	0.00235462
GO:0001938	positive regulation of endothelial cell proliferation	1	0.00438517
GO:0001941	postsynaptic membrane organization	1	1
GO:0001942	hair follicle development	1	1
GO:0001944	vasculature development	1	1.46337e-16
GO:0001945	lymph vessel development	1	0.326581
GO:0001946	lymphangiogenesis	1	0.747365
GO:0001947	heart looping	1	0.503342
GO:0001951	intestinal D-glucose absorption	1	1
GO:0001952	regulation of cell-matrix adhesion	1	0.0355843
GO:0001953	negative regulation of cell-matrix adhesion	1	0.161869
GO:0001954	positive regulation of cell-matrix adhesion	1	0.157662
GO:0001955	blood vessel maturation	1	1
GO:0001956	positive regulation of neurotransmitter secretion	1	1
GO:0001957	intramembranous ossification	1	1
GO:0001958	endochondral ossification	1	0.504458
GO:0001959	regulation of cytokine-mediated signaling pathway	1	0.434474
GO:0001960	negative regulation of cytokine-mediated signaling pathway	1	0.485303
GO:0001961	positive regulation of cytokine-mediated signaling pathway	1	1
GO:0001963	synaptic transmission, dopaminergic	1	1
GO:0001964	startle response	1	1
GO:0001966	thigmotaxis	1	0.954221
GO:0001967	suckling behavior	1	1
GO:0001969	regulation of activation of membrane attack complex	1	1
GO:0001970	positive regulation of activation of membrane attack complex	1	1
GO:0001971	negative regulation of activation of membrane attack complex	1	1
GO:0001973	G protein-coupled adenosine receptor signaling pathway	1	1
GO:0001974	blood vessel remodeling	1	0.00114556
GO:0001975	response to amphetamine	1	1
GO:0001976	nervous system process involved in regulation of systemic arterial blood pressure	1	1
GO:0001977	renal system process involved in regulation of blood volume	1	1
GO:0001978	regulation of systemic arterial blood pressure by carotid sinus baroreceptor feedback	1	1
GO:0001980	regulation of systemic arterial blood pressure by ischemic conditions	1	1
GO:0001982	baroreceptor response to decreased systemic arterial blood pressure	1	1
GO:0001983	baroreceptor response to increased systemic arterial blood pressure	1	1
GO:0001985	negative regulation of heart rate involved in baroreceptor response to increased systemic arterial blood pressure	1	1
GO:0001987	vasoconstriction of artery involved in baroreceptor response to lowering of systemic arterial blood pressure	1	1
GO:0001990	regulation of systemic arterial blood pressure by hormone	1	1
GO:0001991	regulation of systemic arterial blood pressure by circulatory renin-angiotensin	1	1
GO:0001992	regulation of systemic arterial blood pressure by vasopressin	1	1
GO:0001993	regulation of systemic arterial blood pressure by norepinephrine-epinephrine	1	1
GO:0001994	norepinephrine-epinephrine vasoconstriction involved in regulation of systemic arterial blood pressure	1	1
GO:0001996	positive regulation of heart rate by epinephrine-norepinephrine	1	1
GO:0001997	positive regulation of the force of heart contraction by epinephrine-norepinephrine	1	1
GO:0001998	angiotensin-mediated vasoconstriction involved in regulation of systemic arterial blood pressure	1	1
GO:0001999	renal response to blood flow involved in circulatory renin-angiotensin regulation of systemic arterial blood pressure	1	1
GO:0002001	renin secretion into blood stream	1	1
GO:0002002	regulation of angiotensin levels in blood	1	1
GO:0002003	angiotensin maturation	1	1
GO:0002009	morphogenesis of an epithelium	1	8.10054e-05
GO:0002011	morphogenesis of an epithelial sheet	1	0.450753
GO:0002014	vasoconstriction of artery involved in ischemic response to lowering of systemic arterial blood pressure	1	1
GO:0002016	regulation of blood volume by renin-angiotensin	0.803666	1
GO:0002017	regulation of blood volume by renal aldosterone	1	1
GO:0002019	regulation of renal output by angiotensin	1	1
GO:0002021	response to dietary excess	1	1
GO:0002023	reduction of food intake in response to dietary excess	1	1
GO:0002024	diet induced thermogenesis	1	0.886896
GO:0002025	norepinephrine-epinephrine-mediated vasodilation involved in regulation of systemic arterial blood pressure	1	0.919926
GO:0002026	regulation of the force of heart contraction	1	1
GO:0002027	regulation of heart rate	1	0.409427
GO:0002028	regulation of sodium ion transport	1	0.383515
GO:0002029	desensitization of G protein-coupled receptor signaling pathway	1	1
GO:0002030	inhibitory G protein-coupled receptor phosphorylation	1	1
GO:0002031	G protein-coupled receptor internalization	1	1
GO:0002032	desensitization of G protein-coupled receptor signaling pathway by arrestin	1	0.791518
GO:0002033	angiotensin-mediated vasodilation involved in regulation of systemic arterial blood pressure	1	1
GO:0002034	regulation of blood vessel diameter by renin-angiotensin	1	1
GO:0002035	brain renin-angiotensin system	1	1
GO:0002036	regulation of L-glutamate import across plasma membrane	1	1
GO:0002037	negative regulation of L-glutamate import across plasma membrane	1	1
GO:0002038	positive regulation of L-glutamate import across plasma membrane	0.686271	1
GO:0002040	sprouting angiogenesis	1	0.00269412
GO:0002041	intussusceptive angiogenesis	1	1
GO:0002042	cell migration involved in sprouting angiogenesis	1	0.0167968
GO:0002043	blood vessel endothelial cell proliferation involved in sprouting angiogenesis	1	0.139184
GO:0002044	blood vessel endothelial cell migration involved in intussusceptive angiogenesis	1	1
GO:0002051	osteoblast fate commitment	1	1
GO:0002052	positive regulation of neuroblast proliferation	1	1
GO:0002053	positive regulation of mesenchymal cell proliferation	1	0.276608
GO:0002062	chondrocyte differentiation	1	0.0836209
GO:0002063	chondrocyte development	1	0.783816
GO:0002064	epithelial cell development	1	0.00049374
GO:0002065	columnar/cuboidal epithelial cell differentiation	1	0.747365
GO:0002066	columnar/cuboidal epithelial cell development	1	1
GO:0002067	glandular epithelial cell differentiation	1	0.920375
GO:0002068	glandular epithelial cell development	1	1
GO:0002069	columnar/cuboidal epithelial cell maturation	1	1
GO:0002070	epithelial cell maturation	0.887035	0.566981
GO:0002071	glandular epithelial cell maturation	1	0.833196
GO:0002072	optic cup morphogenesis involved in camera-type eye development	1	1
GO:0002074	extraocular skeletal muscle development	1	1
GO:0002076	osteoblast development	1	1
GO:0002082	regulation of oxidative phosphorylation	0.269255	1
GO:0002084	protein depalmitoylation	0.918867	1
GO:0002085	inhibition of neuroepithelial cell differentiation	1	0.72623
GO:0002086	diaphragm contraction	1	0.871658
GO:0002087	regulation of respiratory gaseous exchange by nervous system process	1	1
GO:0002088	lens development in camera-type eye	1	0.0419279
GO:0002089	lens morphogenesis in camera-type eye	1	0.873317
GO:0002090	regulation of receptor internalization	1	0.95951
GO:0002091	negative regulation of receptor internalization	1	1
GO:0002092	positive regulation of receptor internalization	1	0.41864
GO:0002093	auditory receptor cell morphogenesis	0.736207	1
GO:0002097	tRNA wobble base modification	1	1
GO:0002098	tRNA wobble uridine modification	1	1
GO:0002100	tRNA wobble adenosine to inosine editing	1	1
GO:0002101	tRNA wobble cytosine modification	1	1
GO:0002115	store-operated calcium entry	1	1
GO:0002118	aggressive behavior	1	1
GO:0002121	inter-male aggressive behavior	1	1
GO:0002124	territorial aggressive behavior	1	1
GO:0002127	tRNA wobble base cytosine methylation	1	1
GO:0002138	retinoic acid biosynthetic process	1	1
GO:0002143	tRNA wobble position uridine thiolation	0.868509	1
GO:0002148	hypochlorous acid metabolic process	1	1
GO:0002149	hypochlorous acid biosynthetic process	1	1
GO:0002154	thyroid hormone mediated signaling pathway	1	1
GO:0002155	regulation of thyroid hormone mediated signaling pathway	1	1
GO:0002158	osteoclast proliferation	1	1
GO:0002159	desmosome assembly	1	1
GO:0002174	mammary stem cell proliferation	1	1
GO:0002175	protein localization to paranode region of axon	1	1
GO:0002176	male germ cell proliferation	1	1
GO:0002181	cytoplasmic translation	0.573815	0.931449
GO:0002182	cytoplasmic translational elongation	1	1
GO:0002183	cytoplasmic translational initiation	1	0.647208
GO:0002184	cytoplasmic translational termination	1	1
GO:0002188	translation reinitiation	1	0.890396
GO:0002190	cap-independent translational initiation	1	1
GO:0002191	cap-dependent translational initiation	1	0.673926
GO:0002192	IRES-dependent translational initiation of linear mRNA	1	1
GO:0002194	hepatocyte cell migration	1	1
GO:0002200	somatic diversification of immune receptors	1	1
GO:0002204	somatic recombination of immunoglobulin genes involved in immune response	1	1
GO:0002208	somatic diversification of immunoglobulins involved in immune response	1	1
GO:0002209	behavioral defense response	1	1
GO:0002218	activation of innate immune response	1	0.101498
GO:0002220	innate immune response activating cell surface receptor signaling pathway	1	0.854708
GO:0002221	pattern recognition receptor signaling pathway	1	0.439478
GO:0002224	toll-like receptor signaling pathway	1	0.460066
GO:0002225	positive regulation of antimicrobial peptide production	1	1
GO:0002227	innate immune response in mucosa	1	1
GO:0002228	natural killer cell mediated immunity	1	1
GO:0002230	positive regulation of defense response to virus by host	1	1
GO:0002232	leukocyte chemotaxis involved in inflammatory response	1	1
GO:0002237	response to molecule of bacterial origin	1	0.0370727
GO:0002238	response to molecule of fungal origin	1	1
GO:0002244	hematopoietic progenitor cell differentiation	1	0.030835
GO:0002246	wound healing involved in inflammatory response	1	1
GO:0002248	connective tissue replacement involved in inflammatory response wound healing	1	1
GO:0002249	lymphocyte anergy	1	1
GO:0002250	adaptive immune response	0.271529	0.31176
GO:0002251	organ or tissue specific immune response	1	1
GO:0002252	immune effector process	0.0254753	0.232761
GO:0002253	activation of immune response	0.686271	0.236989
GO:0002254	kinin cascade	1	1
GO:0002260	lymphocyte homeostasis	1	0.451455
GO:0002262	myeloid cell homeostasis	1	0.185944
GO:0002263	cell activation involved in immune response	0.658118	1
GO:0002264	endothelial cell activation involved in immune response	1	0.602313
GO:0002265	astrocyte activation involved in immune response	0.854234	1
GO:0002266	follicular dendritic cell activation	1	1
GO:0002268	follicular dendritic cell differentiation	1	1
GO:0002269	leukocyte activation involved in inflammatory response	1	1
GO:0002270	plasmacytoid dendritic cell activation	1	1
GO:0002274	myeloid leukocyte activation	0.206045	1
GO:0002275	myeloid cell activation involved in immune response	0.281305	1
GO:0002276	basophil activation involved in immune response	1	1
GO:0002277	myeloid dendritic cell activation involved in immune response	0.302448	1
GO:0002278	eosinophil activation involved in immune response	1	1
GO:0002279	mast cell activation involved in immune response	0.898851	1
GO:0002280	monocyte activation involved in immune response	1	1
GO:0002281	macrophage activation involved in immune response	1	1
GO:0002282	microglial cell activation involved in immune response	0.316571	1
GO:0002283	neutrophil activation involved in immune response	1	1
GO:0002285	lymphocyte activation involved in immune response	1	0.485911
GO:0002286	T cell activation involved in immune response	1	0.26627
GO:0002287	alpha-beta T cell activation involved in immune response	1	0.226151
GO:0002291	T cell activation via T cell receptor contact with antigen bound to MHC molecule on antigen presenting cell	1	1
GO:0002292	T cell differentiation involved in immune response	1	0.216014
GO:0002293	alpha-beta T cell differentiation involved in immune response	1	0.226151
GO:0002294	CD4-positive, alpha-beta T cell differentiation involved in immune response	1	0.226151
GO:0002295	T-helper cell lineage commitment	1	1
GO:0002296	T-helper 1 cell lineage commitment	1	1
GO:0002299	alpha-beta intraepithelial T cell differentiation	1	1
GO:0002300	CD8-positive, alpha-beta intraepithelial T cell differentiation	1	1
GO:0002304	gamma-delta intraepithelial T cell differentiation	1	1
GO:0002305	CD8-positive, gamma-delta intraepithelial T cell differentiation	1	1
GO:0002309	T cell proliferation involved in immune response	1	0.983124
GO:0002312	B cell activation involved in immune response	1	1
GO:0002313	mature B cell differentiation involved in immune response	0.993994	1
GO:0002314	germinal center B cell differentiation	1	1
GO:0002315	marginal zone B cell differentiation	1	1
GO:0002316	follicular B cell differentiation	1	1
GO:0002317	plasma cell differentiation	0.882294	1
GO:0002318	myeloid progenitor cell differentiation	1	0.945028
GO:0002320	lymphoid progenitor cell differentiation	1	0.613581
GO:0002322	B cell proliferation involved in immune response	1	1
GO:0002323	natural killer cell activation involved in immune response	1	1
GO:0002325	natural killer cell differentiation involved in immune response	1	1
GO:0002326	B cell lineage commitment	1	1
GO:0002327	immature B cell differentiation	1	0.99316
GO:0002328	pro-B cell differentiation	1	0.482124
GO:0002329	pre-B cell differentiation	1	1
GO:0002331	pre-B cell allelic exclusion	1	1
GO:0002332	transitional stage B cell differentiation	1	1
GO:0002333	transitional one stage B cell differentiation	1	1
GO:0002335	mature B cell differentiation	0.912553	1
GO:0002336	B-1 B cell lineage commitment	1	1
GO:0002337	B-1a B cell differentiation	1	1
GO:0002339	B cell selection	1	1
GO:0002343	peripheral B cell selection	1	1
GO:0002344	B cell affinity maturation	1	1
GO:0002347	response to tumor cell	1	1
GO:0002349	histamine production involved in inflammatory response	1	1
GO:0002351	serotonin production involved in inflammatory response	1	1
GO:0002352	B cell negative selection	1	1
GO:0002353	plasma kallikrein-kinin cascade	1	1
GO:0002357	defense response to tumor cell	1	0.631975
GO:0002358	B cell homeostatic proliferation	1	1
GO:0002360	T cell lineage commitment	1	1
GO:0002361	CD4-positive, CD25-positive, alpha-beta regulatory T cell differentiation	0.0722375	1
GO:0002362	CD4-positive, CD25-positive, alpha-beta regulatory T cell lineage commitment	0.442253	1
GO:0002363	alpha-beta T cell lineage commitment	1	1
GO:0002366	leukocyte activation involved in immune response	0.591958	1
GO:0002367	cytokine production involved in immune response	0.271529	0.296776
GO:0002368	B cell cytokine production	1	1
GO:0002369	T cell cytokine production	0.418413	0.263053
GO:0002370	natural killer cell cytokine production	1	1
GO:0002371	dendritic cell cytokine production	1	1
GO:0002372	myeloid dendritic cell cytokine production	1	1
GO:0002374	cytokine secretion involved in immune response	1	0.778343
GO:0002376	immune system process	0.00251677	2.01161e-05
GO:0002377	immunoglobulin production	1	1
GO:0002378	immunoglobulin biosynthetic process	1	0.896022
GO:0002379	immunoglobulin biosynthetic process involved in immune response	1	1
GO:0002380	immunoglobulin secretion involved in immune response	1	1
GO:0002381	immunoglobulin production involved in immunoglobulin mediated immune response	1	1
GO:0002383	immune response in brain or nervous system	1	1
GO:0002385	mucosal immune response	1	1
GO:0002386	immune response in mucosal-associated lymphoid tissue	1	1
GO:0002387	immune response in gut-associated lymphoid tissue	1	1
GO:0002395	immune response in nasopharyngeal-associated lymphoid tissue	1	1
GO:0002396	MHC protein complex assembly	0.728118	1
GO:0002397	MHC class I protein complex assembly	1	1
GO:0002398	MHC class Ib protein complex assembly	1	1
GO:0002407	dendritic cell chemotaxis	1	1
GO:0002408	myeloid dendritic cell chemotaxis	1	1
GO:0002413	tolerance induction to tumor cell	1	1
GO:0002414	immunoglobulin transcytosis in epithelial cells	1	0.822183
GO:0002415	immunoglobulin transcytosis in epithelial cells mediated by polymeric immunoglobulin receptor	1	1
GO:0002418	immune response to tumor cell	1	1
GO:0002419	T cell mediated cytotoxicity directed against tumor cell target	1	1
GO:0002420	natural killer cell mediated cytotoxicity directed against tumor cell target	1	1
GO:0002423	natural killer cell mediated immune response to tumor cell	1	1
GO:0002424	T cell mediated immune response to tumor cell	1	1
GO:0002426	immunoglobulin production in mucosal tissue	1	1
GO:0002428	antigen processing and presentation of peptide antigen via MHC class Ib	1	1
GO:0002429	immune response-activating cell surface receptor signaling pathway	0.701598	1
GO:0002430	complement receptor mediated signaling pathway	1	1
GO:0002431	Fc receptor mediated stimulatory signaling pathway	1	0.683053
GO:0002432	granuloma formation	1	1
GO:0002433	immune response-regulating cell surface receptor signaling pathway involved in phagocytosis	1	0.879174
GO:0002434	immune complex clearance	1	0.634426
GO:0002436	immune complex clearance by monocytes and macrophages	1	0.917285
GO:0002437	inflammatory response to antigenic stimulus	0.649185	1
GO:0002438	acute inflammatory response to antigenic stimulus	0.586133	1
GO:0002439	chronic inflammatory response to antigenic stimulus	1	0.846245
GO:0002440	production of molecular mediator of immune response	0.659243	0.708144
GO:0002441	histamine secretion involved in inflammatory response	1	1
GO:0002442	serotonin secretion involved in inflammatory response	1	1
GO:0002443	leukocyte mediated immunity	0.165616	0.790443
GO:0002444	myeloid leukocyte mediated immunity	0.271529	1
GO:0002445	type II hypersensitivity	0.386457	1
GO:0002446	neutrophil mediated immunity	0.658975	1
GO:0002447	eosinophil mediated immunity	1	1
GO:0002448	mast cell mediated immunity	0.956393	1
GO:0002449	lymphocyte mediated immunity	0.524773	0.697126
GO:0002455	humoral immune response mediated by circulating immunoglobulin	1	0.701746
GO:0002456	T cell mediated immunity	0.824002	0.347568
GO:0002457	T cell antigen processing and presentation	1	1
GO:0002458	peripheral T cell tolerance induction	0.864618	1
GO:0002460	adaptive immune response based on somatic recombination of immune receptors built from immunoglobulin superfamily domains	0.763077	0.177868
GO:0002461	tolerance induction dependent upon immune response	1	1
GO:0002462	tolerance induction to nonself antigen	1	1
GO:0002465	peripheral tolerance induction	0.999491	1
GO:0002467	germinal center formation	1	0.777655
GO:0002468	dendritic cell antigen processing and presentation	0.455576	1
GO:0002470	plasmacytoid dendritic cell antigen processing and presentation	1	1
GO:0002472	macrophage antigen processing and presentation	1	1
GO:0002474	antigen processing and presentation of peptide antigen via MHC class I	0.00431747	1
GO:0002475	antigen processing and presentation via MHC class Ib	1	1
GO:0002476	antigen processing and presentation of endogenous peptide antigen via MHC class Ib	1	1
GO:0002477	antigen processing and presentation of exogenous peptide antigen via MHC class Ib	1	1
GO:0002478	antigen processing and presentation of exogenous peptide antigen	0.00935758	1
GO:0002479	antigen processing and presentation of exogenous peptide antigen via MHC class I, TAP-dependent	0.407242	1
GO:0002481	antigen processing and presentation of exogenous protein antigen via MHC class Ib, TAP-dependent	1	1
GO:0002483	antigen processing and presentation of endogenous peptide antigen	0.506208	1
GO:0002484	antigen processing and presentation of endogenous peptide antigen via MHC class I via ER pathway	1	1
GO:0002485	antigen processing and presentation of endogenous peptide antigen via MHC class I via ER pathway, TAP-dependent	1	1
GO:0002486	antigen processing and presentation of endogenous peptide antigen via MHC class I via ER pathway, TAP-independent	1	1
GO:0002488	antigen processing and presentation of endogenous peptide antigen via MHC class Ib via ER pathway	1	1
GO:0002489	antigen processing and presentation of endogenous peptide antigen via MHC class Ib via ER pathway, TAP-dependent	1	1
GO:0002495	antigen processing and presentation of peptide antigen via MHC class II	0.0637827	1
GO:0002501	peptide antigen assembly with MHC protein complex	1	1
GO:0002502	peptide antigen assembly with MHC class I protein complex	1	1
GO:0002504	antigen processing and presentation of peptide or polysaccharide antigen via MHC class II	0.0794031	1
GO:0002507	tolerance induction	1	1
GO:0002513	tolerance induction to self antigen	0.705566	1
GO:0002514	B cell tolerance induction	1	1
GO:0002517	T cell tolerance induction	1	1
GO:0002518	lymphocyte chemotaxis across high endothelial venule	1	1
GO:0002519	natural killer cell tolerance induction	1	1
GO:0002520	immune system development	0.861328	1.20922e-05
GO:0002521	leukocyte differentiation	0.235828	0.00784455
GO:0002522	leukocyte migration involved in immune response	0.935946	1
GO:0002523	leukocyte migration involved in inflammatory response	1	1
GO:0002524	hypersensitivity	0.591958	1
GO:0002525	acute inflammatory response to non-antigenic stimulus	1	1
GO:0002526	acute inflammatory response	1	0.896862
GO:0002528	regulation of vascular permeability involved in acute inflammatory response	1	1
GO:0002532	production of molecular mediator involved in inflammatory response	0.470101	1
GO:0002534	cytokine production involved in inflammatory response	0.849736	1
GO:0002536	respiratory burst involved in inflammatory response	1	1
GO:0002537	nitric oxide production involved in inflammatory response	1	1
GO:0002538	arachidonic acid metabolite production involved in inflammatory response	1	1
GO:0002539	prostaglandin production involved in inflammatory response	1	1
GO:0002540	leukotriene production involved in inflammatory response	1	0.939431
GO:0002541	activation of plasma proteins involved in acute inflammatory response	1	0.499609
GO:0002543	activation of blood coagulation via clotting cascade	1	1
GO:0002544	chronic inflammatory response	1	0.759894
GO:0002545	chronic inflammatory response to non-antigenic stimulus	1	1
GO:0002548	monocyte chemotaxis	1	0.323548
GO:0002551	mast cell chemotaxis	1	1
GO:0002552	serotonin secretion by mast cell	1	1
GO:0002553	histamine secretion by mast cell	1	1
GO:0002554	serotonin secretion by platelet	1	1
GO:0002560	basophil mediated immunity	1	1
GO:0002561	basophil degranulation	1	1
GO:0002562	somatic diversification of immune receptors via germline recombination within a single locus	1	1
GO:0002566	somatic diversification of immune receptors via somatic mutation	1	1
GO:0002568	somatic diversification of T cell receptor genes	1	1
GO:0002572	pro-T cell differentiation	1	1
GO:0002573	myeloid leukocyte differentiation	0.503226	0.254238
GO:0002575	basophil chemotaxis	1	0.478451
GO:0002576	platelet degranulation	1	1
GO:0002577	regulation of antigen processing and presentation	0.00497766	1
GO:0002578	negative regulation of antigen processing and presentation	0.792761	1
GO:0002579	positive regulation of antigen processing and presentation	0.0456136	1
GO:0002580	regulation of antigen processing and presentation of peptide or polysaccharide antigen via MHC class II	0.552568	1
GO:0002581	negative regulation of antigen processing and presentation of peptide or polysaccharide antigen via MHC class II	1	0.747125
GO:0002582	positive regulation of antigen processing and presentation of peptide or polysaccharide antigen via MHC class II	0.420058	1
GO:0002583	regulation of antigen processing and presentation of peptide antigen	0.0551561	1
GO:0002584	negative regulation of antigen processing and presentation of peptide antigen	1	1
GO:0002585	positive regulation of antigen processing and presentation of peptide antigen	0.133241	1
GO:0002586	regulation of antigen processing and presentation of peptide antigen via MHC class II	0.420058	1
GO:0002588	positive regulation of antigen processing and presentation of peptide antigen via MHC class II	0.420058	1
GO:0002589	regulation of antigen processing and presentation of peptide antigen via MHC class I	0.676278	1
GO:0002590	negative regulation of antigen processing and presentation of peptide antigen via MHC class I	1	1
GO:0002591	positive regulation of antigen processing and presentation of peptide antigen via MHC class I	1	1
GO:0002604	regulation of dendritic cell antigen processing and presentation	0.633516	1
GO:0002605	negative regulation of dendritic cell antigen processing and presentation	1	1
GO:0002606	positive regulation of dendritic cell antigen processing and presentation	0.91552	1
GO:0002616	regulation of macrophage antigen processing and presentation	1	1
GO:0002617	negative regulation of macrophage antigen processing and presentation	1	1
GO:0002625	regulation of T cell antigen processing and presentation	0.442253	1
GO:0002626	negative regulation of T cell antigen processing and presentation	1	1
GO:0002631	regulation of granuloma formation	1	0.703428
GO:0002632	negative regulation of granuloma formation	1	0.703428
GO:0002634	regulation of germinal center formation	1	0.285408
GO:0002635	negative regulation of germinal center formation	1	0.750419
GO:0002636	positive regulation of germinal center formation	1	1
GO:0002637	regulation of immunoglobulin production	0.735314	1
GO:0002638	negative regulation of immunoglobulin production	1	1
GO:0002639	positive regulation of immunoglobulin production	0.671405	1
GO:0002643	regulation of tolerance induction	1	1
GO:0002644	negative regulation of tolerance induction	1	1
GO:0002645	positive regulation of tolerance induction	1	1
GO:0002649	regulation of tolerance induction to self antigen	1	1
GO:0002651	positive regulation of tolerance induction to self antigen	1	1
GO:0002652	regulation of tolerance induction dependent upon immune response	1	1
GO:0002654	positive regulation of tolerance induction dependent upon immune response	0.999491	1
GO:0002658	regulation of peripheral tolerance induction	0.999491	1
GO:0002660	positive regulation of peripheral tolerance induction	0.999491	1
GO:0002661	regulation of B cell tolerance induction	1	1
GO:0002663	positive regulation of B cell tolerance induction	1	1
GO:0002664	regulation of T cell tolerance induction	1	1
GO:0002665	negative regulation of T cell tolerance induction	1	1
GO:0002666	positive regulation of T cell tolerance induction	1	1
GO:0002667	regulation of T cell anergy	1	1
GO:0002668	negative regulation of T cell anergy	1	1
GO:0002669	positive regulation of T cell anergy	1	1
GO:0002673	regulation of acute inflammatory response	0.633516	0.859042
GO:0002674	negative regulation of acute inflammatory response	1	0.954221
GO:0002675	positive regulation of acute inflammatory response	0.276559	1
GO:0002676	regulation of chronic inflammatory response	1	0.924651
GO:0002677	negative regulation of chronic inflammatory response	1	0.540033
GO:0002678	positive regulation of chronic inflammatory response	1	1
GO:0002679	respiratory burst involved in defense response	1	1
GO:0002681	somatic recombination of T cell receptor gene segments	1	1
GO:0002682	regulation of immune system process	0.00382848	0.00338133
GO:0002683	negative regulation of immune system process	0.338411	0.588296
GO:0002684	positive regulation of immune system process	0.368494	0.00956669
GO:0002685	regulation of leukocyte migration	0.486416	0.283978
GO:0002686	negative regulation of leukocyte migration	1	1
GO:0002687	positive regulation of leukocyte migration	0.591958	0.17924
GO:0002688	regulation of leukocyte chemotaxis	0.943918	0.910235
GO:0002689	negative regulation of leukocyte chemotaxis	1	1
GO:0002690	positive regulation of leukocyte chemotaxis	0.918867	0.869639
GO:0002691	regulation of cellular extravasation	1	0.143893
GO:0002692	negative regulation of cellular extravasation	1	1
GO:0002693	positive regulation of cellular extravasation	1	0.097364
GO:0002694	regulation of leukocyte activation	0.470081	0.542928
GO:0002695	negative regulation of leukocyte activation	1	0.54112
GO:0002696	positive regulation of leukocyte activation	0.380862	0.931449
GO:0002697	regulation of immune effector process	0.0594861	0.397572
GO:0002698	negative regulation of immune effector process	0.204235	0.439426
GO:0002699	positive regulation of immune effector process	0.341197	0.544844
GO:0002700	regulation of production of molecular mediator of immune response	0.545919	0.236989
GO:0002701	negative regulation of production of molecular mediator of immune response	0.62619	1
GO:0002702	positive regulation of production of molecular mediator of immune response	0.728118	0.183053
GO:0002703	regulation of leukocyte mediated immunity	0.534193	0.697956
GO:0002704	negative regulation of leukocyte mediated immunity	0.736207	1
GO:0002705	positive regulation of leukocyte mediated immunity	0.732172	0.639701
GO:0002706	regulation of lymphocyte mediated immunity	0.60372	0.65787
GO:0002707	negative regulation of lymphocyte mediated immunity	0.440169	1
GO:0002708	positive regulation of lymphocyte mediated immunity	1	0.511197
GO:0002709	regulation of T cell mediated immunity	0.888211	0.366232
GO:0002710	negative regulation of T cell mediated immunity	0.622036	1
GO:0002711	positive regulation of T cell mediated immunity	1	0.0850775
GO:0002712	regulation of B cell mediated immunity	0.64351	1
GO:0002713	negative regulation of B cell mediated immunity	1	1
GO:0002714	positive regulation of B cell mediated immunity	0.735559	1
GO:0002715	regulation of natural killer cell mediated immunity	1	1
GO:0002716	negative regulation of natural killer cell mediated immunity	1	1
GO:0002717	positive regulation of natural killer cell mediated immunity	1	1
GO:0002718	regulation of cytokine production involved in immune response	0.599496	0.12474
GO:0002719	negative regulation of cytokine production involved in immune response	0.454143	0.628715
GO:0002720	positive regulation of cytokine production involved in immune response	1	0.141486
GO:0002724	regulation of T cell cytokine production	0.876714	0.0665314
GO:0002725	negative regulation of T cell cytokine production	0.139718	1
GO:0002726	positive regulation of T cell cytokine production	1	0.0185916
GO:0002727	regulation of natural killer cell cytokine production	1	1
GO:0002729	positive regulation of natural killer cell cytokine production	1	1
GO:0002730	regulation of dendritic cell cytokine production	1	1
GO:0002731	negative regulation of dendritic cell cytokine production	1	1
GO:0002732	positive regulation of dendritic cell cytokine production	1	1
GO:0002733	regulation of myeloid dendritic cell cytokine production	1	1
GO:0002735	positive regulation of myeloid dendritic cell cytokine production	1	1
GO:0002752	cell surface pattern recognition receptor signaling pathway	1	0.854708
GO:0002753	cytoplasmic pattern recognition receptor signaling pathway	0.529202	0.956099
GO:0002755	MyD88-dependent toll-like receptor signaling pathway	1	1
GO:0002756	MyD88-independent toll-like receptor signaling pathway	1	1
GO:0002757	immune response-activating signal transduction	0.728118	1
GO:0002758	innate immune response-activating signal transduction	1	0.950545
GO:0002759	regulation of antimicrobial humoral response	1	1
GO:0002760	positive regulation of antimicrobial humoral response	1	1
GO:0002761	regulation of myeloid leukocyte differentiation	0.770399	0.647167
GO:0002762	negative regulation of myeloid leukocyte differentiation	1	0.757937
GO:0002763	positive regulation of myeloid leukocyte differentiation	1	0.888754
GO:0002764	immune response-regulating signaling pathway	0.735314	0.935103
GO:0002765	immune response-inhibiting signal transduction	1	1
GO:0002767	immune response-inhibiting cell surface receptor signaling pathway	1	1
GO:0002768	immune response-regulating cell surface receptor signaling pathway	0.823525	0.903099
GO:0002769	natural killer cell inhibitory signaling pathway	1	1
GO:0002774	Fc receptor mediated inhibitory signaling pathway	1	1
GO:0002775	antimicrobial peptide production	1	1
GO:0002777	antimicrobial peptide biosynthetic process	1	1
GO:0002778	antibacterial peptide production	1	1
GO:0002780	antibacterial peptide biosynthetic process	1	1
GO:0002784	regulation of antimicrobial peptide production	1	1
GO:0002785	negative regulation of antimicrobial peptide production	1	1
GO:0002786	regulation of antibacterial peptide production	1	1
GO:0002787	negative regulation of antibacterial peptide production	1	1
GO:0002790	peptide secretion	0.999491	1
GO:0002791	regulation of peptide secretion	1	1
GO:0002792	negative regulation of peptide secretion	0.447537	1
GO:0002793	positive regulation of peptide secretion	1	0.903375
GO:0002803	positive regulation of antibacterial peptide production	1	1
GO:0002805	regulation of antimicrobial peptide biosynthetic process	1	1
GO:0002807	positive regulation of antimicrobial peptide biosynthetic process	1	1
GO:0002808	regulation of antibacterial peptide biosynthetic process	1	1
GO:0002815	biosynthetic process of antibacterial peptides active against Gram-positive bacteria	1	1
GO:0002816	regulation of biosynthetic process of antibacterial peptides active against Gram-positive bacteria	1	1
GO:0002819	regulation of adaptive immune response	0.402658	0.0576483
GO:0002820	negative regulation of adaptive immune response	1	0.499609
GO:0002821	positive regulation of adaptive immune response	0.43452	0.17607
GO:0002822	regulation of adaptive immune response based on somatic recombination of immune receptors built from immunoglobulin superfamily domains	0.693326	0.0523117
GO:0002823	negative regulation of adaptive immune response based on somatic recombination of immune receptors built from immunoglobulin superfamily domains	1	0.618721
GO:0002824	positive regulation of adaptive immune response based on somatic recombination of immune receptors built from immunoglobulin superfamily domains	0.810082	0.169341
GO:0002825	regulation of T-helper 1 type immune response	1	0.86285
GO:0002826	negative regulation of T-helper 1 type immune response	1	1
GO:0002827	positive regulation of T-helper 1 type immune response	1	0.587788
GO:0002828	regulation of type 2 immune response	1	1
GO:0002829	negative regulation of type 2 immune response	1	1
GO:0002830	positive regulation of type 2 immune response	1	1
GO:0002831	regulation of response to biotic stimulus	0.898654	1
GO:0002832	negative regulation of response to biotic stimulus	0.163247	1
GO:0002833	positive regulation of response to biotic stimulus	1	1
GO:0002834	regulation of response to tumor cell	1	1
GO:0002835	negative regulation of response to tumor cell	1	1
GO:0002836	positive regulation of response to tumor cell	1	1
GO:0002837	regulation of immune response to tumor cell	1	1
GO:0002838	negative regulation of immune response to tumor cell	1	1
GO:0002839	positive regulation of immune response to tumor cell	1	1
GO:0002840	regulation of T cell mediated immune response to tumor cell	1	1
GO:0002842	positive regulation of T cell mediated immune response to tumor cell	1	1
GO:0002843	regulation of tolerance induction to tumor cell	1	1
GO:0002845	positive regulation of tolerance induction to tumor cell	1	1
GO:0002849	regulation of peripheral T cell tolerance induction	0.864618	1
GO:0002851	positive regulation of peripheral T cell tolerance induction	0.864618	1
GO:0002852	regulation of T cell mediated cytotoxicity directed against tumor cell target	1	1
GO:0002854	positive regulation of T cell mediated cytotoxicity directed against tumor cell target	1	1
GO:0002855	regulation of natural killer cell mediated immune response to tumor cell	1	1
GO:0002856	negative regulation of natural killer cell mediated immune response to tumor cell	1	1
GO:0002857	positive regulation of natural killer cell mediated immune response to tumor cell	1	1
GO:0002858	regulation of natural killer cell mediated cytotoxicity directed against tumor cell target	1	1
GO:0002859	negative regulation of natural killer cell mediated cytotoxicity directed against tumor cell target	1	1
GO:0002860	positive regulation of natural killer cell mediated cytotoxicity directed against tumor cell target	1	1
GO:0002861	regulation of inflammatory response to antigenic stimulus	0.420058	1
GO:0002862	negative regulation of inflammatory response to antigenic stimulus	1	1
GO:0002863	positive regulation of inflammatory response to antigenic stimulus	0.658975	1
GO:0002864	regulation of acute inflammatory response to antigenic stimulus	0.308819	1
GO:0002865	negative regulation of acute inflammatory response to antigenic stimulus	1	1
GO:0002866	positive regulation of acute inflammatory response to antigenic stimulus	0.218361	1
GO:0002870	T cell anergy	1	1
GO:0002874	regulation of chronic inflammatory response to antigenic stimulus	1	0.75859
GO:0002875	negative regulation of chronic inflammatory response to antigenic stimulus	1	0.541243
GO:0002876	positive regulation of chronic inflammatory response to antigenic stimulus	1	1
GO:0002877	regulation of acute inflammatory response to non-antigenic stimulus	1	1
GO:0002879	positive regulation of acute inflammatory response to non-antigenic stimulus	1	1
GO:0002880	regulation of chronic inflammatory response to non-antigenic stimulus	1	1
GO:0002881	negative regulation of chronic inflammatory response to non-antigenic stimulus	1	1
GO:0002882	positive regulation of chronic inflammatory response to non-antigenic stimulus	1	1
GO:0002883	regulation of hypersensitivity	0.458846	1
GO:0002884	negative regulation of hypersensitivity	1	1
GO:0002885	positive regulation of hypersensitivity	0.511943	1
GO:0002886	regulation of myeloid leukocyte mediated immunity	0.686271	1
GO:0002887	negative regulation of myeloid leukocyte mediated immunity	1	1
GO:0002888	positive regulation of myeloid leukocyte mediated immunity	0.590738	1
GO:0002889	regulation of immunoglobulin mediated immune response	0.64351	1
GO:0002890	negative regulation of immunoglobulin mediated immune response	1	1
GO:0002891	positive regulation of immunoglobulin mediated immune response	0.735559	1
GO:0002892	regulation of type II hypersensitivity	0.386457	1
GO:0002894	positive regulation of type II hypersensitivity	0.386457	1
GO:0002901	mature B cell apoptotic process	1	1
GO:0002902	regulation of B cell apoptotic process	1	0.590935
GO:0002903	negative regulation of B cell apoptotic process	1	1
GO:0002904	positive regulation of B cell apoptotic process	1	0.125151
GO:0002905	regulation of mature B cell apoptotic process	1	1
GO:0002906	negative regulation of mature B cell apoptotic process	1	1
GO:0002911	regulation of lymphocyte anergy	1	1
GO:0002912	negative regulation of lymphocyte anergy	1	1
GO:0002913	positive regulation of lymphocyte anergy	1	1
GO:0002920	regulation of humoral immune response	1	0.756427
GO:0002921	negative regulation of humoral immune response	1	1
GO:0002922	positive regulation of humoral immune response	1	0.799515
GO:0002923	regulation of humoral immune response mediated by circulating immunoglobulin	1	0.721634
GO:0002924	negative regulation of humoral immune response mediated by circulating immunoglobulin	1	1
GO:0002925	positive regulation of humoral immune response mediated by circulating immunoglobulin	1	1
GO:0002926	tRNA wobble base 5-methoxycarbonylmethyl-2-thiouridinylation	1	1
GO:0002930	trabecular meshwork development	1	0.750242
GO:0002931	response to ischemia	1	0.524704
GO:0002932	tendon sheath development	1	1
GO:0002934	desmosome organization	1	1
GO:0002939	tRNA N1-guanine methylation	1	1
GO:0002940	tRNA N2-guanine methylation	1	1
GO:0002941	synoviocyte proliferation	1	1
GO:0002943	tRNA dihydrouridine synthesis	1	1
GO:0002946	tRNA C5-cytosine methylation	1	1
GO:0002949	tRNA threonylcarbamoyladenosine modification	1	1
GO:0003002	regionalization	1	0.0192105
GO:0003006	developmental process involved in reproduction	1	0.000436537
GO:0003007	heart morphogenesis	1	1.69764e-05
GO:0003008	system process	1	0.0135786
GO:0003009	skeletal muscle contraction	1	1
GO:0003010	voluntary skeletal muscle contraction	1	1
GO:0003011	involuntary skeletal muscle contraction	1	0.988925
GO:0003012	muscle system process	1	1
GO:0003013	circulatory system process	1	0.00226538
GO:0003014	renal system process	0.898851	1
GO:0003015	heart process	1	0.241378
GO:0003016	respiratory system process	1	0.731691
GO:0003017	lymph circulation	1	0.26494
GO:0003018	vascular process in circulatory system	1	0.00971406
GO:0003025	regulation of systemic arterial blood pressure by baroreceptor feedback	1	1
GO:0003032	detection of oxygen	1	1
GO:0003044	regulation of systemic arterial blood pressure mediated by a chemical signal	1	1
GO:0003050	regulation of systemic arterial blood pressure by atrial natriuretic peptide	1	1
GO:0003056	regulation of vascular associated smooth muscle contraction	1	1
GO:0003057	regulation of the force of heart contraction by chemical signal	1	0.852536
GO:0003059	positive regulation of the force of heart contraction by epinephrine	1	0.650393
GO:0003061	positive regulation of the force of heart contraction by norepinephrine	1	1
GO:0003062	regulation of heart rate by chemical signal	1	1
GO:0003065	positive regulation of heart rate by epinephrine	1	1
GO:0003068	regulation of systemic arterial blood pressure by acetylcholine	1	1
GO:0003069	acetylcholine-mediated vasodilation involved in regulation of systemic arterial blood pressure	1	1
GO:0003070	regulation of systemic arterial blood pressure by neurotransmitter	1	1
GO:0003071	renal system process involved in regulation of systemic arterial blood pressure	1	1
GO:0003072	renal control of peripheral vascular resistance involved in regulation of systemic arterial blood pressure	1	1
GO:0003073	regulation of systemic arterial blood pressure	1	1
GO:0003081	regulation of systemic arterial blood pressure by renin-angiotensin	1	1
GO:0003083	negative regulation of renal output by angiotensin	1	1
GO:0003084	positive regulation of systemic arterial blood pressure	1	1
GO:0003085	negative regulation of systemic arterial blood pressure	1	0.652025
GO:0003091	renal water homeostasis	1	1
GO:0003093	regulation of glomerular filtration	1	1
GO:0003094	glomerular filtration	1	0.325708
GO:0003096	renal sodium ion transport	1	1
GO:0003097	renal water transport	1	0.9841
GO:0003099	positive regulation of the force of heart contraction by chemical signal	1	1
GO:0003100	regulation of systemic arterial blood pressure by endothelin	1	1
GO:0003104	positive regulation of glomerular filtration	1	0.909788
GO:0003105	negative regulation of glomerular filtration	1	1
GO:0003106	negative regulation of glomerular filtration by angiotensin	1	1
GO:0003108	negative regulation of the force of heart contraction by chemical signal	1	1
GO:0003116	regulation of vasoconstriction by norepinephrine	1	1
GO:0003117	regulation of vasoconstriction by circulating norepinephrine	1	1
GO:0003127	detection of nodal flow	1	0.797062
GO:0003128	heart field specification	1	0.977687
GO:0003129	heart induction	1	1
GO:0003130	BMP signaling pathway involved in heart induction	1	0.871658
GO:0003133	endodermal-mesodermal cell signaling	1	0.871658
GO:0003134	endodermal-mesodermal cell signaling involved in heart induction	1	0.871658
GO:0003137	Notch signaling pathway involved in heart induction	1	1
GO:0003138	primary heart field specification	1	0.876314
GO:0003139	secondary heart field specification	1	1
GO:0003140	determination of left/right asymmetry in lateral mesoderm	1	1
GO:0003143	embryonic heart tube morphogenesis	1	0.280427
GO:0003147	neural crest cell migration involved in heart formation	1	1
GO:0003148	outflow tract septum morphogenesis	1	1
GO:0003149	membranous septum morphogenesis	1	1
GO:0003150	muscular septum morphogenesis	1	1
GO:0003151	outflow tract morphogenesis	1	0.0167375
GO:0003156	regulation of animal organ formation	1	0.222349
GO:0003157	endocardium development	1	0.538384
GO:0003158	endothelium development	1	8.83442e-08
GO:0003159	morphogenesis of an endothelium	0.969773	0.259979
GO:0003160	endocardium morphogenesis	1	1
GO:0003161	cardiac conduction system development	1	0.758997
GO:0003162	atrioventricular node development	1	1
GO:0003163	sinoatrial node development	1	1
GO:0003164	His-Purkinje system development	1	1
GO:0003165	Purkinje myocyte development	1	1
GO:0003166	bundle of His development	1	0.924651
GO:0003167	atrioventricular bundle cell differentiation	1	1
GO:0003169	coronary vein morphogenesis	1	0.61424
GO:0003170	heart valve development	1	0.030765
GO:0003171	atrioventricular valve development	1	0.143206
GO:0003172	sinoatrial valve development	1	0.515981
GO:0003174	mitral valve development	1	0.841494
GO:0003175	tricuspid valve development	1	0.874314
GO:0003176	aortic valve development	1	1
GO:0003177	pulmonary valve development	1	0.473934
GO:0003178	coronary sinus valve development	1	1
GO:0003179	heart valve morphogenesis	1	0.0787494
GO:0003180	aortic valve morphogenesis	1	1
GO:0003181	atrioventricular valve morphogenesis	1	0.211392
GO:0003182	coronary sinus valve morphogenesis	1	1
GO:0003183	mitral valve morphogenesis	1	1
GO:0003184	pulmonary valve morphogenesis	1	0.540187
GO:0003185	sinoatrial valve morphogenesis	1	0.515981
GO:0003186	tricuspid valve morphogenesis	1	0.803614
GO:0003188	heart valve formation	1	1
GO:0003190	atrioventricular valve formation	1	1
GO:0003192	mitral valve formation	1	1
GO:0003193	pulmonary valve formation	1	0.896862
GO:0003195	tricuspid valve formation	1	1
GO:0003197	endocardial cushion development	1	0.0396094
GO:0003198	epithelial to mesenchymal transition involved in endocardial cushion formation	1	1
GO:0003199	endocardial cushion to mesenchymal transition involved in heart valve formation	1	1
GO:0003203	endocardial cushion morphogenesis	1	0.474857
GO:0003205	cardiac chamber development	1	0.0019755
GO:0003206	cardiac chamber morphogenesis	1	0.0234501
GO:0003207	cardiac chamber formation	1	1
GO:0003208	cardiac ventricle morphogenesis	1	0.243672
GO:0003209	cardiac atrium morphogenesis	1	0.48863
GO:0003211	cardiac ventricle formation	1	1
GO:0003213	cardiac right atrium morphogenesis	1	0.846198
GO:0003214	cardiac left ventricle morphogenesis	1	0.957337
GO:0003215	cardiac right ventricle morphogenesis	1	0.403612
GO:0003219	cardiac right ventricle formation	1	1
GO:0003220	left ventricular cardiac muscle tissue morphogenesis	1	1
GO:0003221	right ventricular cardiac muscle tissue morphogenesis	1	0.979144
GO:0003222	ventricular trabecula myocardium morphogenesis	1	0.00926231
GO:0003223	ventricular compact myocardium morphogenesis	1	0.156139
GO:0003226	right ventricular compact myocardium morphogenesis	1	0.727996
GO:0003228	atrial cardiac muscle tissue development	1	1
GO:0003229	ventricular cardiac muscle tissue development	1	0.182381
GO:0003230	cardiac atrium development	1	0.202754
GO:0003231	cardiac ventricle development	1	0.000413257
GO:0003241	growth involved in heart morphogenesis	1	1
GO:0003243	circumferential growth involved in left ventricle morphogenesis	1	0.520048
GO:0003245	cardiac muscle tissue growth involved in heart morphogenesis	1	1
GO:0003247	post-embryonic cardiac muscle cell growth involved in heart morphogenesis	1	1
GO:0003249	cell proliferation involved in heart valve morphogenesis	1	0.965373
GO:0003250	regulation of cell proliferation involved in heart valve morphogenesis	1	0.965373
GO:0003251	positive regulation of cell proliferation involved in heart valve morphogenesis	1	1
GO:0003252	negative regulation of cell proliferation involved in heart valve morphogenesis	1	0.89453
GO:0003253	cardiac neural crest cell migration involved in outflow tract morphogenesis	1	1
GO:0003254	regulation of membrane depolarization	1	0.283015
GO:0003256	regulation of transcription from RNA polymerase II promoter involved in myocardial precursor cell differentiation	1	1
GO:0003257	positive regulation of transcription from RNA polymerase II promoter involved in myocardial precursor cell differentiation	1	1
GO:0003263	cardioblast proliferation	1	0.717509
GO:0003264	regulation of cardioblast proliferation	1	0.717509
GO:0003266	regulation of secondary heart field cardioblast proliferation	1	1
GO:0003270	Notch signaling pathway involved in regulation of secondary heart field cardioblast proliferation	1	1
GO:0003271	smoothened signaling pathway involved in regulation of secondary heart field cardioblast proliferation	1	1
GO:0003272	endocardial cushion formation	1	0.986877
GO:0003273	cell migration involved in endocardial cushion formation	1	1
GO:0003274	endocardial cushion fusion	1	1
GO:0003275	apoptotic process involved in outflow tract morphogenesis	1	0.407725
GO:0003278	apoptotic process involved in heart morphogenesis	1	0.561512
GO:0003279	cardiac septum development	1	0.000678161
GO:0003281	ventricular septum development	1	0.000129521
GO:0003283	atrial septum development	1	0.395393
GO:0003284	septum primum development	1	0.810679
GO:0003285	septum secundum development	1	1
GO:0003289	atrial septum primum morphogenesis	1	1
GO:0003290	atrial septum secundum morphogenesis	1	1
GO:0003292	cardiac septum cell differentiation	1	1
GO:0003294	atrial ventricular junction remodeling	1	0.143206
GO:0003298	physiological muscle hypertrophy	1	1
GO:0003299	muscle hypertrophy in response to stress	1	1
GO:0003300	cardiac muscle hypertrophy	1	1
GO:0003301	physiological cardiac muscle hypertrophy	1	1
GO:0003306	Wnt signaling pathway involved in heart development	1	0.753902
GO:0003307	regulation of Wnt signaling pathway involved in heart development	1	0.616201
GO:0003308	negative regulation of Wnt signaling pathway involved in heart development	1	0.460691
GO:0003309	type B pancreatic cell differentiation	1	0.876393
GO:0003310	pancreatic A cell differentiation	1	0.280611
GO:0003321	positive regulation of blood pressure by epinephrine-norepinephrine	1	1
GO:0003322	pancreatic A cell development	1	1
GO:0003323	type B pancreatic cell development	1	1
GO:0003330	regulation of extracellular matrix constituent secretion	1	1
GO:0003331	positive regulation of extracellular matrix constituent secretion	1	0.484306
GO:0003332	negative regulation of extracellular matrix constituent secretion	1	1
GO:0003333	amino acid transmembrane transport	1	1
GO:0003334	keratinocyte development	1	1
GO:0003335	corneocyte development	1	1
GO:0003337	mesenchymal to epithelial transition involved in metanephros morphogenesis	1	1
GO:0003338	metanephros morphogenesis	1	0.984647
GO:0003339	regulation of mesenchymal to epithelial transition involved in metanephros morphogenesis	1	1
GO:0003340	negative regulation of mesenchymal to epithelial transition involved in metanephros morphogenesis	1	1
GO:0003341	cilium movement	1	1
GO:0003342	proepicardium development	1	1
GO:0003343	septum transversum development	1	1
GO:0003344	pericardium morphogenesis	1	0.255961
GO:0003345	proepicardium cell migration involved in pericardium morphogenesis	1	0.748709
GO:0003347	epicardial cell to mesenchymal cell transition	1	0.233751
GO:0003348	cardiac endothelial cell differentiation	1	1
GO:0003349	epicardium-derived cardiac endothelial cell differentiation	1	0.790082
GO:0003350	pulmonary myocardium development	1	1
GO:0003351	epithelial cilium movement involved in extracellular fluid movement	1	1
GO:0003352	regulation of cilium movement	1	1
GO:0003353	positive regulation of cilium movement	1	1
GO:0003356	regulation of cilium beat frequency	1	1
GO:0003357	noradrenergic neuron differentiation	1	1
GO:0003360	brainstem development	1	1
GO:0003363	lamellipodium assembly involved in ameboidal cell migration	1	1
GO:0003365	establishment of cell polarity involved in ameboidal cell migration	1	1
GO:0003366	cell-matrix adhesion involved in ameboidal cell migration	1	0.7616
GO:0003373	dynamin family protein polymerization involved in membrane fission	1	1
GO:0003374	dynamin family protein polymerization involved in mitochondrial fission	1	1
GO:0003376	sphingosine-1-phosphate receptor signaling pathway	1	1
GO:0003382	epithelial cell morphogenesis	1	0.601755
GO:0003383	apical constriction	1	1
GO:0003400	regulation of COPII vesicle coating	1	1
GO:0003401	axis elongation	1	0.481109
GO:0003402	planar cell polarity pathway involved in axis elongation	1	1
GO:0003404	optic vesicle morphogenesis	1	1
GO:0003406	retinal pigment epithelium development	1	0.621542
GO:0003407	neural retina development	1	0.257655
GO:0003408	optic cup formation involved in camera-type eye development	1	1
GO:0003409	optic cup structural organization	1	1
GO:0003412	establishment of epithelial cell apical/basal polarity involved in camera-type eye morphogenesis	1	1
GO:0003413	chondrocyte differentiation involved in endochondral bone morphogenesis	1	1
GO:0003414	chondrocyte morphogenesis involved in endochondral bone morphogenesis	1	1
GO:0003415	chondrocyte hypertrophy	1	0.667872
GO:0003416	endochondral bone growth	1	1
GO:0003417	growth plate cartilage development	1	1
GO:0003418	growth plate cartilage chondrocyte differentiation	1	1
GO:0003419	growth plate cartilage chondrocyte proliferation	0.464158	1
GO:0003420	regulation of growth plate cartilage chondrocyte proliferation	0.464158	1
GO:0003422	growth plate cartilage morphogenesis	1	1
GO:0003429	growth plate cartilage chondrocyte morphogenesis	1	1
GO:0003430	growth plate cartilage chondrocyte growth	1	1
GO:0003431	growth plate cartilage chondrocyte development	1	1
GO:0003433	chondrocyte development involved in endochondral bone morphogenesis	1	1
GO:0005513	detection of calcium ion	1	1
GO:0005975	carbohydrate metabolic process	0.00129769	1
GO:0005976	polysaccharide metabolic process	0.918867	1
GO:0005977	glycogen metabolic process	1	1
GO:0005978	glycogen biosynthetic process	1	0.816873
GO:0005979	regulation of glycogen biosynthetic process	1	0.640967
GO:0005980	glycogen catabolic process	1	1
GO:0005981	regulation of glycogen catabolic process	1	1
GO:0005984	disaccharide metabolic process	1	0.979404
GO:0005985	sucrose metabolic process	1	1
GO:0005986	sucrose biosynthetic process	1	1
GO:0005988	lactose metabolic process	1	1
GO:0005989	lactose biosynthetic process	1	1
GO:0005991	trehalose metabolic process	1	0.66717
GO:0005996	monosaccharide metabolic process	0.464158	1
GO:0005997	xylulose metabolic process	1	1
GO:0006000	fructose metabolic process	0.389727	1
GO:0006001	fructose catabolic process	0.390198	1
GO:0006002	fructose 6-phosphate metabolic process	1	1
GO:0006003	fructose 2,6-bisphosphate metabolic process	1	1
GO:0006004	fucose metabolic process	1	1
GO:0006006	glucose metabolic process	1	0.557334
GO:0006007	glucose catabolic process	1	1
GO:0006011	UDP-glucose metabolic process	1	1
GO:0006012	galactose metabolic process	1	1
GO:0006013	mannose metabolic process	1	1
GO:0006014	D-ribose metabolic process	1	1
GO:0006015	5-phosphoribose 1-diphosphate biosynthetic process	1	1
GO:0006020	inositol metabolic process	1	1
GO:0006021	inositol biosynthetic process	1	1
GO:0006022	aminoglycan metabolic process	0.805695	1
GO:0006023	aminoglycan biosynthetic process	0.882294	1
GO:0006024	glycosaminoglycan biosynthetic process	0.861328	0.890396
GO:0006026	aminoglycan catabolic process	0.892754	1
GO:0006027	glycosaminoglycan catabolic process	0.971939	1
GO:0006029	proteoglycan metabolic process	1	1
GO:0006030	chitin metabolic process	1	1
GO:0006032	chitin catabolic process	1	1
GO:0006040	amino sugar metabolic process	1	0.89165
GO:0006041	glucosamine metabolic process	1	0.497163
GO:0006042	glucosamine biosynthetic process	1	1
GO:0006043	glucosamine catabolic process	1	0.757937
GO:0006044	N-acetylglucosamine metabolic process	1	1
GO:0006046	N-acetylglucosamine catabolic process	1	0.893959
GO:0006047	UDP-N-acetylglucosamine metabolic process	1	0.497163
GO:0006048	UDP-N-acetylglucosamine biosynthetic process	1	0.505716
GO:0006049	UDP-N-acetylglucosamine catabolic process	1	1
GO:0006050	mannosamine metabolic process	1	1
GO:0006051	N-acetylmannosamine metabolic process	1	1
GO:0006054	N-acetylneuraminate metabolic process	0.976176	1
GO:0006055	CMP-N-acetylneuraminate biosynthetic process	1	1
GO:0006056	mannoprotein metabolic process	1	1
GO:0006057	mannoprotein biosynthetic process	1	1
GO:0006059	hexitol metabolic process	0.680244	1
GO:0006060	sorbitol metabolic process	1	1
GO:0006061	sorbitol biosynthetic process	1	1
GO:0006062	sorbitol catabolic process	1	1
GO:0006063	uronic acid metabolic process	1	1
GO:0006064	glucuronate catabolic process	1	1
GO:0006065	UDP-glucuronate biosynthetic process	1	1
GO:0006066	alcohol metabolic process	0.0249444	1
GO:0006067	ethanol metabolic process	1	1
GO:0006068	ethanol catabolic process	1	1
GO:0006069	ethanol oxidation	1	1
GO:0006071	glycerol metabolic process	1	1
GO:0006072	glycerol-3-phosphate metabolic process	1	1
GO:0006073	cellular glucan metabolic process	1	1
GO:0006081	cellular aldehyde metabolic process	0.300808	1
GO:0006082	organic acid metabolic process	0.0197946	1
GO:0006083	acetate metabolic process	1	1
GO:0006084	acetyl-CoA metabolic process	1	1
GO:0006085	acetyl-CoA biosynthetic process	1	1
GO:0006086	acetyl-CoA biosynthetic process from pyruvate	1	1
GO:0006089	lactate metabolic process	1	1
GO:0006090	pyruvate metabolic process	0.347564	1
GO:0006091	generation of precursor metabolites and energy	2.52961e-06	1
GO:0006094	gluconeogenesis	1	0.128842
GO:0006096	glycolytic process	0.109441	1
GO:0006097	glyoxylate cycle	1	1
GO:0006098	pentose-phosphate shunt	0.371488	1
GO:0006099	tricarboxylic acid cycle	1	1
GO:0006101	citrate metabolic process	1	1
GO:0006102	isocitrate metabolic process	1	1
GO:0006103	2-oxoglutarate metabolic process	1	1
GO:0006104	succinyl-CoA metabolic process	1	1
GO:0006105	succinate metabolic process	1	1
GO:0006106	fumarate metabolic process	1	1
GO:0006107	oxaloacetate metabolic process	1	1
GO:0006108	malate metabolic process	1	1
GO:0006109	regulation of carbohydrate metabolic process	1	0.658528
GO:0006110	regulation of glycolytic process	1	0.981398
GO:0006111	regulation of gluconeogenesis	1	0.241427
GO:0006112	energy reserve metabolic process	1	1
GO:0006113	fermentation	1	1
GO:0006114	glycerol biosynthetic process	1	1
GO:0006116	NADH oxidation	1	1
GO:0006117	acetaldehyde metabolic process	1	1
GO:0006119	oxidative phosphorylation	0.000197026	1
GO:0006120	mitochondrial electron transport, NADH to ubiquinone	0.0254753	1
GO:0006121	mitochondrial electron transport, succinate to ubiquinone	1	1
GO:0006122	mitochondrial electron transport, ubiquinol to cytochrome c	0.270414	1
GO:0006123	mitochondrial electron transport, cytochrome c to oxygen	1	1
GO:0006127	glycerophosphate shuttle	1	1
GO:0006139	nucleobase-containing compound metabolic process	1	7.85903e-19
GO:0006140	regulation of nucleotide metabolic process	1	1
GO:0006144	purine nucleobase metabolic process	1	1
GO:0006145	purine nucleobase catabolic process	1	1
GO:0006147	guanine catabolic process	1	1
GO:0006148	inosine catabolic process	1	1
GO:0006149	deoxyinosine catabolic process	1	1
GO:0006150	hypoxanthine oxidation	1	1
GO:0006152	purine nucleoside catabolic process	1	1
GO:0006154	adenosine catabolic process	1	1
GO:0006157	deoxyadenosine catabolic process	1	1
GO:0006161	deoxyguanosine catabolic process	1	1
GO:0006163	purine nucleotide metabolic process	0.0044152	1
GO:0006164	purine nucleotide biosynthetic process	0.0192061	1
GO:0006165	nucleoside diphosphate phosphorylation	0.0562283	1
GO:0006166	purine ribonucleoside salvage	1	1
GO:0006167	AMP biosynthetic process	0.768987	1
GO:0006168	adenine salvage	1	1
GO:0006171	cAMP biosynthetic process	1	1
GO:0006172	ADP biosynthetic process	1	1
GO:0006175	dATP biosynthetic process	1	1
GO:0006177	GMP biosynthetic process	1	1
GO:0006178	guanine salvage	1	1
GO:0006182	cGMP biosynthetic process	1	1
GO:0006183	GTP biosynthetic process	0.658975	1
GO:0006185	dGDP biosynthetic process	1	1
GO:0006188	IMP biosynthetic process	1	1
GO:0006189	'de novo' IMP biosynthetic process	0.851068	1
GO:0006193	ITP catabolic process	1	1
GO:0006195	purine nucleotide catabolic process	1	1
GO:0006196	AMP catabolic process	1	1
GO:0006198	cAMP catabolic process	1	1
GO:0006203	dGTP catabolic process	1	1
GO:0006206	pyrimidine nucleobase metabolic process	1	1
GO:0006207	'de novo' pyrimidine nucleobase biosynthetic process	1	1
GO:0006208	pyrimidine nucleobase catabolic process	1	1
GO:0006210	thymine catabolic process	1	1
GO:0006211	5-methylcytosine catabolic process	1	0.326581
GO:0006212	uracil catabolic process	1	1
GO:0006213	pyrimidine nucleoside metabolic process	0.868509	1
GO:0006216	cytidine catabolic process	1	1
GO:0006218	uridine catabolic process	1	1
GO:0006220	pyrimidine nucleotide metabolic process	0.868509	1
GO:0006221	pyrimidine nucleotide biosynthetic process	1	1
GO:0006222	UMP biosynthetic process	1	1
GO:0006225	UDP biosynthetic process	1	1
GO:0006226	dUMP biosynthetic process	1	1
GO:0006227	dUDP biosynthetic process	1	1
GO:0006228	UTP biosynthetic process	0.445406	1
GO:0006231	dTMP biosynthetic process	1	1
GO:0006233	dTDP biosynthetic process	1	1
GO:0006235	dTTP biosynthetic process	1	1
GO:0006238	CMP salvage	1	1
GO:0006240	dCDP biosynthetic process	1	1
GO:0006241	CTP biosynthetic process	0.587569	1
GO:0006244	pyrimidine nucleotide catabolic process	0.986937	1
GO:0006253	dCTP catabolic process	1	1
GO:0006258	UDP-glucose catabolic process	1	1
GO:0006259	DNA metabolic process	1	0.871658
GO:0006260	DNA replication	1	0.919926
GO:0006261	DNA-dependent DNA replication	1	1
GO:0006264	mitochondrial DNA replication	1	1
GO:0006265	DNA topological change	1	0.657786
GO:0006266	DNA ligation	1	1
GO:0006267	pre-replicative complex assembly involved in nuclear cell cycle DNA replication	0.0448439	1
GO:0006268	DNA unwinding involved in DNA replication	0.439949	1
GO:0006269	DNA replication, synthesis of RNA primer	1	1
GO:0006270	DNA replication initiation	0.732172	1
GO:0006271	DNA strand elongation involved in DNA replication	1	1
GO:0006272	leading strand elongation	1	1
GO:0006273	lagging strand elongation	1	1
GO:0006274	DNA replication termination	0.94438	1
GO:0006275	regulation of DNA replication	1	0.812198
GO:0006278	RNA-dependent DNA biosynthetic process	1	1
GO:0006281	DNA repair	1	0.945028
GO:0006282	regulation of DNA repair	1	0.876314
GO:0006283	transcription-coupled nucleotide-excision repair	1	0.978038
GO:0006284	base-excision repair	1	1
GO:0006285	base-excision repair, AP site formation	1	1
GO:0006287	base-excision repair, gap-filling	1	1
GO:0006288	base-excision repair, DNA ligation	1	1
GO:0006289	nucleotide-excision repair	1	1
GO:0006290	pyrimidine dimer repair	1	0.939825
GO:0006294	nucleotide-excision repair, preincision complex assembly	1	1
GO:0006295	nucleotide-excision repair, DNA incision, 3'-to lesion	1	1
GO:0006296	nucleotide-excision repair, DNA incision, 5'-to lesion	1	1
GO:0006297	nucleotide-excision repair, DNA gap filling	1	1
GO:0006298	mismatch repair	1	1
GO:0006301	postreplication repair	1	0.925101
GO:0006302	double-strand break repair	1	1
GO:0006303	double-strand break repair via nonhomologous end joining	1	1
GO:0006304	DNA modification	1	0.398534
GO:0006305	DNA alkylation	1	0.753902
GO:0006306	DNA methylation	1	0.753902
GO:0006307	DNA dealkylation involved in DNA repair	1	1
GO:0006308	DNA catabolic process	1	1
GO:0006309	apoptotic DNA fragmentation	1	1
GO:0006310	DNA recombination	1	1
GO:0006311	meiotic gene conversion	1	1
GO:0006312	mitotic recombination	1	1
GO:0006313	transposition, DNA-mediated	1	1
GO:0006323	DNA packaging	1	0.871658
GO:0006325	chromatin organization	1	1.97118e-05
GO:0006333	chromatin assembly or disassembly	1	1
GO:0006334	nucleosome assembly	1	1
GO:0006335	DNA replication-dependent nucleosome assembly	1	1
GO:0006336	DNA replication-independent nucleosome assembly	1	1
GO:0006337	nucleosome disassembly	1	1
GO:0006338	chromatin remodeling	1	0.283015
GO:0006342	chromatin silencing	1	0.588296
GO:0006346	DNA methylation-dependent heterochromatin assembly	1	1
GO:0006348	chromatin silencing at telomere	1	1
GO:0006349	regulation of gene expression by genetic imprinting	1	1
GO:0006351	transcription, DNA-templated	1	3.9702e-26
GO:0006352	DNA-templated transcription, initiation	1	0.378616
GO:0006353	DNA-templated transcription, termination	1	1
GO:0006354	DNA-templated transcription, elongation	1	0.548991
GO:0006355	regulation of transcription, DNA-templated	1	4.202e-28
GO:0006356	regulation of transcription by RNA polymerase I	1	1
GO:0006357	regulation of transcription by RNA polymerase II	1	1.45497e-24
GO:0006359	regulation of transcription by RNA polymerase III	0.615075	1
GO:0006360	transcription by RNA polymerase I	1	1
GO:0006361	transcription initiation from RNA polymerase I promoter	1	1
GO:0006362	transcription elongation from RNA polymerase I promoter	1	1
GO:0006363	termination of RNA polymerase I transcription	1	1
GO:0006364	rRNA processing	0.284249	1
GO:0006366	transcription by RNA polymerase II	1	1.03013e-23
GO:0006367	transcription initiation from RNA polymerase II promoter	1	0.86814
GO:0006368	transcription elongation from RNA polymerase II promoter	1	1
GO:0006369	termination of RNA polymerase II transcription	1	0.688026
GO:0006370	7-methylguanosine mRNA capping	1	1
GO:0006376	mRNA splice site selection	1	0.00291017
GO:0006378	mRNA polyadenylation	1	1
GO:0006379	mRNA cleavage	1	1
GO:0006382	adenosine to inosine editing	1	1
GO:0006383	transcription by RNA polymerase III	1	1
GO:0006384	transcription initiation from RNA polymerase III promoter	1	1
GO:0006386	termination of RNA polymerase III transcription	1	1
GO:0006388	tRNA splicing, via endonucleolytic cleavage and ligation	1	1
GO:0006390	mitochondrial transcription	1	1
GO:0006391	transcription initiation from mitochondrial promoter	1	1
GO:0006392	transcription elongation from mitochondrial promoter	1	1
GO:0006393	termination of mitochondrial transcription	1	1
GO:0006396	RNA processing	0.569442	0.811872
GO:0006397	mRNA processing	1	0.105183
GO:0006398	mRNA 3'-end processing by stem-loop binding and cleavage	1	1
GO:0006399	tRNA metabolic process	1	1
GO:0006400	tRNA modification	1	1
GO:0006401	RNA catabolic process	1	0.461727
GO:0006402	mRNA catabolic process	1	0.32661
GO:0006403	RNA localization	1	0.888754
GO:0006404	RNA import into nucleus	1	0.919969
GO:0006405	RNA export from nucleus	1	0.567117
GO:0006406	mRNA export from nucleus	1	0.188043
GO:0006407	rRNA export from nucleus	1	1
GO:0006408	snRNA export from nucleus	1	1
GO:0006409	tRNA export from nucleus	1	0.803601
GO:0006412	translation	2.46589e-05	1
GO:0006413	translational initiation	0.64785	0.566981
GO:0006414	translational elongation	0.0197946	1
GO:0006415	translational termination	1	1
GO:0006417	regulation of translation	1	0.136685
GO:0006418	tRNA aminoacylation for protein translation	0.132269	1
GO:0006419	alanyl-tRNA aminoacylation	1	1
GO:0006420	arginyl-tRNA aminoacylation	1	1
GO:0006421	asparaginyl-tRNA aminoacylation	1	1
GO:0006422	aspartyl-tRNA aminoacylation	1	1
GO:0006423	cysteinyl-tRNA aminoacylation	1	1
GO:0006424	glutamyl-tRNA aminoacylation	1	1
GO:0006425	glutaminyl-tRNA aminoacylation	1	1
GO:0006426	glycyl-tRNA aminoacylation	1	1
GO:0006427	histidyl-tRNA aminoacylation	1	1
GO:0006428	isoleucyl-tRNA aminoacylation	1	1
GO:0006429	leucyl-tRNA aminoacylation	1	1
GO:0006430	lysyl-tRNA aminoacylation	0.919146	1
GO:0006431	methionyl-tRNA aminoacylation	1	1
GO:0006432	phenylalanyl-tRNA aminoacylation	0.760888	1
GO:0006433	prolyl-tRNA aminoacylation	1	1
GO:0006434	seryl-tRNA aminoacylation	1	1
GO:0006435	threonyl-tRNA aminoacylation	1	1
GO:0006436	tryptophanyl-tRNA aminoacylation	1	1
GO:0006437	tyrosyl-tRNA aminoacylation	1	1
GO:0006438	valyl-tRNA aminoacylation	1	1
GO:0006446	regulation of translational initiation	1	0.348074
GO:0006447	regulation of translational initiation by iron	1	1
GO:0006448	regulation of translational elongation	1	0.788753
GO:0006449	regulation of translational termination	1	1
GO:0006450	regulation of translational fidelity	1	1
GO:0006451	translational readthrough	1	1
GO:0006452	translational frameshifting	1	0.914073
GO:0006457	protein folding	0.686271	1
GO:0006458	'de novo' protein folding	1	1
GO:0006463	steroid hormone receptor complex assembly	1	1
GO:0006464	cellular protein modification process	1	2.31064e-13
GO:0006465	signal peptide processing	1	1
GO:0006468	protein phosphorylation	1	1.61302e-10
GO:0006469	negative regulation of protein kinase activity	0.887035	0.00536741
GO:0006470	protein dephosphorylation	1	0.0717252
GO:0006471	protein ADP-ribosylation	1	1
GO:0006473	protein acetylation	1	0.0985393
GO:0006474	N-terminal protein amino acid acetylation	1	0.726302
GO:0006475	internal protein amino acid acetylation	1	0.179407
GO:0006476	protein deacetylation	1	1
GO:0006477	protein sulfation	1	1
GO:0006478	peptidyl-tyrosine sulfation	1	1
GO:0006479	protein methylation	1	0.00148155
GO:0006480	N-terminal protein amino acid methylation	1	1
GO:0006481	C-terminal protein methylation	1	1
GO:0006482	protein demethylation	1	0.241921
GO:0006486	protein glycosylation	0.0666457	1
GO:0006487	protein N-linked glycosylation	0.137064	1
GO:0006488	dolichol-linked oligosaccharide biosynthetic process	0.94438	1
GO:0006489	dolichyl diphosphate biosynthetic process	0.536641	1
GO:0006490	oligosaccharide-lipid intermediate biosynthetic process	1	1
GO:0006491	N-glycan processing	1	1
GO:0006493	protein O-linked glycosylation	1	0.871658
GO:0006497	protein lipidation	0.638186	1
GO:0006498	N-terminal protein lipidation	1	1
GO:0006499	N-terminal protein myristoylation	1	1
GO:0006501	C-terminal protein lipidation	1	1
GO:0006505	GPI anchor metabolic process	0.770399	1
GO:0006506	GPI anchor biosynthetic process	0.707528	1
GO:0006507	GPI anchor release	1	1
GO:0006508	proteolysis	0.00505896	0.0745887
GO:0006509	membrane protein ectodomain proteolysis	1	1
GO:0006511	ubiquitin-dependent protein catabolic process	0.00271642	0.179407
GO:0006513	protein monoubiquitination	1	0.604586
GO:0006515	protein quality control for misfolded or incompletely synthesized proteins	0.868509	0.959051
GO:0006516	glycoprotein catabolic process	1	1
GO:0006517	protein deglycosylation	1	1
GO:0006518	peptide metabolic process	3.36729e-05	1
GO:0006520	cellular amino acid metabolic process	0.464158	1
GO:0006521	regulation of cellular amino acid metabolic process	1	1
GO:0006522	alanine metabolic process	1	1
GO:0006525	arginine metabolic process	1	1
GO:0006526	arginine biosynthetic process	1	1
GO:0006527	arginine catabolic process	1	1
GO:0006528	asparagine metabolic process	1	0.959051
GO:0006529	asparagine biosynthetic process	1	1
GO:0006530	asparagine catabolic process	1	1
GO:0006531	aspartate metabolic process	1	1
GO:0006532	aspartate biosynthetic process	1	1
GO:0006533	aspartate catabolic process	1	1
GO:0006534	cysteine metabolic process	1	1
GO:0006536	glutamate metabolic process	1	1
GO:0006537	glutamate biosynthetic process	1	0.773822
GO:0006538	glutamate catabolic process	1	1
GO:0006539	glutamate catabolic process via 2-oxoglutarate	1	1
GO:0006541	glutamine metabolic process	1	1
GO:0006542	glutamine biosynthetic process	1	1
GO:0006543	glutamine catabolic process	1	0.942581
GO:0006544	glycine metabolic process	1	1
GO:0006545	glycine biosynthetic process	1	1
GO:0006546	glycine catabolic process	1	1
GO:0006547	histidine metabolic process	1	1
GO:0006548	histidine catabolic process	1	1
GO:0006549	isoleucine metabolic process	0.910342	1
GO:0006550	isoleucine catabolic process	1	1
GO:0006551	leucine metabolic process	1	1
GO:0006552	leucine catabolic process	1	1
GO:0006553	lysine metabolic process	1	1
GO:0006555	methionine metabolic process	1	1
GO:0006556	S-adenosylmethionine biosynthetic process	1	1
GO:0006558	L-phenylalanine metabolic process	1	1
GO:0006559	L-phenylalanine catabolic process	1	1
GO:0006560	proline metabolic process	1	1
GO:0006561	proline biosynthetic process	1	1
GO:0006562	proline catabolic process	1	1
GO:0006563	L-serine metabolic process	1	1
GO:0006564	L-serine biosynthetic process	1	1
GO:0006565	L-serine catabolic process	1	1
GO:0006566	threonine metabolic process	1	1
GO:0006567	threonine catabolic process	1	1
GO:0006568	tryptophan metabolic process	1	1
GO:0006569	tryptophan catabolic process	1	1
GO:0006570	tyrosine metabolic process	1	1
GO:0006572	tyrosine catabolic process	1	1
GO:0006573	valine metabolic process	1	1
GO:0006574	valine catabolic process	1	1
GO:0006575	cellular modified amino acid metabolic process	1	1
GO:0006576	cellular biogenic amine metabolic process	1	1
GO:0006577	amino-acid betaine metabolic process	1	1
GO:0006578	amino-acid betaine biosynthetic process	1	1
GO:0006579	amino-acid betaine catabolic process	1	1
GO:0006580	ethanolamine metabolic process	1	1
GO:0006582	melanin metabolic process	1	0.218832
GO:0006584	catecholamine metabolic process	1	1
GO:0006586	indolalkylamine metabolic process	1	1
GO:0006587	serotonin biosynthetic process from tryptophan	1	1
GO:0006590	thyroid hormone generation	1	1
GO:0006591	ornithine metabolic process	1	0.541243
GO:0006592	ornithine biosynthetic process	1	1
GO:0006595	polyamine metabolic process	1	1
GO:0006596	polyamine biosynthetic process	1	0.831475
GO:0006597	spermine biosynthetic process	1	1
GO:0006598	polyamine catabolic process	1	1
GO:0006599	phosphagen metabolic process	1	1
GO:0006600	creatine metabolic process	1	1
GO:0006601	creatine biosynthetic process	1	1
GO:0006603	phosphocreatine metabolic process	1	1
GO:0006605	protein targeting	0.656221	1
GO:0006606	protein import into nucleus	1	0.480115
GO:0006607	NLS-bearing protein import into nucleus	1	0.869639
GO:0006610	ribosomal protein import into nucleus	1	1
GO:0006611	protein export from nucleus	1	1
GO:0006612	protein targeting to membrane	1	1
GO:0006613	cotranslational protein targeting to membrane	1	1
GO:0006614	SRP-dependent cotranslational protein targeting to membrane	1	1
GO:0006616	SRP-dependent cotranslational protein targeting to membrane, translocation	1	1
GO:0006617	SRP-dependent cotranslational protein targeting to membrane, signal sequence recognition	1	1
GO:0006620	posttranslational protein targeting to endoplasmic reticulum membrane	1	0.601503
GO:0006621	protein retention in ER lumen	1	1
GO:0006622	protein targeting to lysosome	1	0.926817
GO:0006623	protein targeting to vacuole	1	1
GO:0006624	vacuolar protein processing	0.775672	1
GO:0006625	protein targeting to peroxisome	1	1
GO:0006626	protein targeting to mitochondrion	0.402658	1
GO:0006627	protein processing involved in protein targeting to mitochondrion	1	1
GO:0006629	lipid metabolic process	0.010941	1
GO:0006631	fatty acid metabolic process	0.513909	1
GO:0006633	fatty acid biosynthetic process	0.999491	1
GO:0006635	fatty acid beta-oxidation	0.467209	1
GO:0006636	unsaturated fatty acid biosynthetic process	1	0.468745
GO:0006637	acyl-CoA metabolic process	1	1
GO:0006638	neutral lipid metabolic process	1	1
GO:0006639	acylglycerol metabolic process	1	1
GO:0006640	monoacylglycerol biosynthetic process	1	1
GO:0006641	triglyceride metabolic process	1	1
GO:0006642	triglyceride mobilization	1	1
GO:0006643	membrane lipid metabolic process	0.193359	1
GO:0006644	phospholipid metabolic process	0.041952	1
GO:0006646	phosphatidylethanolamine biosynthetic process	1	1
GO:0006649	phospholipid transfer to membrane	1	1
GO:0006650	glycerophospholipid metabolic process	0.439052	1
GO:0006651	diacylglycerol biosynthetic process	1	1
GO:0006654	phosphatidic acid biosynthetic process	0.587569	1
GO:0006655	phosphatidylglycerol biosynthetic process	0.861328	1
GO:0006656	phosphatidylcholine biosynthetic process	1	1
GO:0006657	CDP-choline pathway	1	1
GO:0006658	phosphatidylserine metabolic process	0.445406	1
GO:0006659	phosphatidylserine biosynthetic process	0.302448	1
GO:0006660	phosphatidylserine catabolic process	1	1
GO:0006661	phosphatidylinositol biosynthetic process	0.52396	1
GO:0006662	glycerol ether metabolic process	1	1
GO:0006663	platelet activating factor biosynthetic process	1	1
GO:0006664	glycolipid metabolic process	0.0798498	1
GO:0006665	sphingolipid metabolic process	0.344051	1
GO:0006666	3-keto-sphinganine metabolic process	1	1
GO:0006667	sphinganine metabolic process	1	1
GO:0006668	sphinganine-1-phosphate metabolic process	0.9269	1
GO:0006669	sphinganine-1-phosphate biosynthetic process	0.732172	1
GO:0006670	sphingosine metabolic process	1	0.944356
GO:0006671	phytosphingosine metabolic process	1	1
GO:0006672	ceramide metabolic process	0.0307198	1
GO:0006677	glycosylceramide metabolic process	0.854234	1
GO:0006678	glucosylceramide metabolic process	0.839228	1
GO:0006679	glucosylceramide biosynthetic process	1	0.474857
GO:0006680	glucosylceramide catabolic process	1	1
GO:0006681	galactosylceramide metabolic process	1	1
GO:0006682	galactosylceramide biosynthetic process	1	1
GO:0006683	galactosylceramide catabolic process	1	1
GO:0006684	sphingomyelin metabolic process	1	1
GO:0006685	sphingomyelin catabolic process	1	1
GO:0006686	sphingomyelin biosynthetic process	1	0.478451
GO:0006687	glycosphingolipid metabolic process	0.109441	1
GO:0006688	glycosphingolipid biosynthetic process	0.986937	1
GO:0006689	ganglioside catabolic process	0.714767	1
GO:0006690	icosanoid metabolic process	0.642794	0.767887
GO:0006691	leukotriene metabolic process	1	1
GO:0006692	prostanoid metabolic process	0.811722	0.535509
GO:0006693	prostaglandin metabolic process	0.811722	0.535509
GO:0006694	steroid biosynthetic process	1	1
GO:0006695	cholesterol biosynthetic process	0.287745	1
GO:0006696	ergosterol biosynthetic process	0.728118	1
GO:0006699	bile acid biosynthetic process	1	1
GO:0006700	C21-steroid hormone biosynthetic process	1	0.817032
GO:0006701	progesterone biosynthetic process	1	1
GO:0006702	androgen biosynthetic process	1	1
GO:0006703	estrogen biosynthetic process	1	1
GO:0006704	glucocorticoid biosynthetic process	1	1
GO:0006705	mineralocorticoid biosynthetic process	1	0.977687
GO:0006706	steroid catabolic process	1	1
GO:0006707	cholesterol catabolic process	1	1
GO:0006710	androgen catabolic process	1	1
GO:0006711	estrogen catabolic process	1	1
GO:0006713	glucocorticoid catabolic process	1	1
GO:0006714	sesquiterpenoid metabolic process	1	1
GO:0006720	isoprenoid metabolic process	1	1
GO:0006721	terpenoid metabolic process	1	1
GO:0006725	cellular aromatic compound metabolic process	1	4.40705e-17
GO:0006729	tetrahydrobiopterin biosynthetic process	1	1
GO:0006730	one-carbon metabolic process	1	1
GO:0006734	NADH metabolic process	0.969773	1
GO:0006735	NADH regeneration	1	1
GO:0006739	NADP metabolic process	0.439052	1
GO:0006740	NADPH regeneration	0.401213	1
GO:0006741	NADP biosynthetic process	1	1
GO:0006742	NADP catabolic process	1	1
GO:0006743	ubiquinone metabolic process	1	1
GO:0006744	ubiquinone biosynthetic process	1	1
GO:0006747	FAD biosynthetic process	0.861328	1
GO:0006749	glutathione metabolic process	1	1
GO:0006750	glutathione biosynthetic process	1	1
GO:0006751	glutathione catabolic process	1	1
GO:0006753	nucleoside phosphate metabolic process	0.000799009	1
GO:0006754	ATP biosynthetic process	0.0129265	1
GO:0006756	AMP phosphorylation	1	1
GO:0006757	ATP generation from ADP	0.109441	1
GO:0006760	folic acid-containing compound metabolic process	1	1
GO:0006766	vitamin metabolic process	1	1
GO:0006767	water-soluble vitamin metabolic process	1	1
GO:0006768	biotin metabolic process	1	1
GO:0006771	riboflavin metabolic process	1	1
GO:0006772	thiamine metabolic process	1	1
GO:0006775	fat-soluble vitamin metabolic process	1	1
GO:0006776	vitamin A metabolic process	1	1
GO:0006777	Mo-molybdopterin cofactor biosynthetic process	1	1
GO:0006778	porphyrin-containing compound metabolic process	0.0340645	1
GO:0006779	porphyrin-containing compound biosynthetic process	0.29891	1
GO:0006780	uroporphyrinogen III biosynthetic process	1	1
GO:0006782	protoporphyrinogen IX biosynthetic process	1	0.929331
GO:0006783	heme biosynthetic process	0.220776	1
GO:0006784	heme A biosynthetic process	1	1
GO:0006787	porphyrin-containing compound catabolic process	0.420058	1
GO:0006788	heme oxidation	1	1
GO:0006790	sulfur compound metabolic process	1	1
GO:0006793	phosphorus metabolic process	0.353252	7.83904e-05
GO:0006796	phosphate-containing compound metabolic process	0.302448	0.000279506
GO:0006797	polyphosphate metabolic process	1	1
GO:0006798	polyphosphate catabolic process	1	1
GO:0006801	superoxide metabolic process	0.898851	1
GO:0006805	xenobiotic metabolic process	1	1
GO:0006807	nitrogen compound metabolic process	0.00271642	3.1139e-15
GO:0006808	regulation of nitrogen utilization	1	1
GO:0006809	nitric oxide biosynthetic process	1	0.0321239
GO:0006810	transport	5.38869e-05	1
GO:0006811	ion transport	0.0656169	1
GO:0006812	cation transport	0.0730551	1
GO:0006813	potassium ion transport	1	1
GO:0006814	sodium ion transport	1	0.769506
GO:0006816	calcium ion transport	1	1
GO:0006817	phosphate ion transport	1	1
GO:0006820	anion transport	1	1
GO:0006821	chloride transport	1	1
GO:0006824	cobalt ion transport	1	1
GO:0006825	copper ion transport	1	1
GO:0006826	iron ion transport	0.598522	1
GO:0006828	manganese ion transport	1	1
GO:0006829	zinc ion transport	1	1
GO:0006833	water transport	1	1
GO:0006835	dicarboxylic acid transport	1	1
GO:0006836	neurotransmitter transport	1	1
GO:0006837	serotonin transport	0.735314	1
GO:0006839	mitochondrial transport	0.00431747	1
GO:0006842	tricarboxylic acid transport	1	1
GO:0006843	mitochondrial citrate transmembrane transport	1	1
GO:0006844	acyl carnitine transport	1	1
GO:0006848	pyruvate transport	1	1
GO:0006850	mitochondrial pyruvate transmembrane transport	1	1
GO:0006851	mitochondrial calcium ion transmembrane transport	0.60372	1
GO:0006855	drug transmembrane transport	1	0.731144
GO:0006857	oligopeptide transport	1	1
GO:0006858	extracellular transport	1	1
GO:0006862	nucleotide transport	1	1
GO:0006863	purine nucleobase transport	1	1
GO:0006864	pyrimidine nucleotide transport	1	0.768725
GO:0006865	amino acid transport	1	1
GO:0006868	glutamine transport	1	1
GO:0006869	lipid transport	0.67997	0.545763
GO:0006873	cellular ion homeostasis	0.973982	0.846198
GO:0006874	cellular calcium ion homeostasis	1	0.869639
GO:0006875	cellular metal ion homeostasis	1	0.890456
GO:0006876	cellular cadmium ion homeostasis	1	1
GO:0006878	cellular copper ion homeostasis	0.730023	1
GO:0006879	cellular iron ion homeostasis	0.486416	1
GO:0006880	intracellular sequestering of iron ion	0.590738	1
GO:0006882	cellular zinc ion homeostasis	1	1
GO:0006883	cellular sodium ion homeostasis	1	1
GO:0006884	cell volume homeostasis	1	1
GO:0006885	regulation of pH	1	1
GO:0006886	intracellular protein transport	0.0129265	1
GO:0006887	exocytosis	1	1
GO:0006888	endoplasmic reticulum to Golgi vesicle-mediated transport	0.507261	1
GO:0006890	retrograde vesicle-mediated transport, Golgi to endoplasmic reticulum	0.448882	1
GO:0006891	intra-Golgi vesicle-mediated transport	1	1
GO:0006892	post-Golgi vesicle-mediated transport	1	1
GO:0006893	Golgi to plasma membrane transport	1	1
GO:0006895	Golgi to endosome transport	1	1
GO:0006896	Golgi to vacuole transport	1	1
GO:0006897	endocytosis	0.218361	0.616201
GO:0006898	receptor-mediated endocytosis	1	0.384067
GO:0006900	vesicle budding from membrane	1	1
GO:0006901	vesicle coating	1	1
GO:0006903	vesicle targeting	1	1
GO:0006904	vesicle docking involved in exocytosis	1	1
GO:0006906	vesicle fusion	1	0.973074
GO:0006907	pinocytosis	0.186618	1
GO:0006909	phagocytosis	0.0376678	1
GO:0006910	phagocytosis, recognition	1	1
GO:0006911	phagocytosis, engulfment	0.420058	1
GO:0006913	nucleocytoplasmic transport	1	0.229491
GO:0006914	autophagy	0.587613	1
GO:0006915	apoptotic process	0.494566	6.26586e-08
GO:0006919	activation of cysteine-type endopeptidase activity involved in apoptotic process	1	0.434772
GO:0006921	cellular component disassembly involved in execution phase of apoptosis	1	1
GO:0006924	activation-induced cell death of T cells	1	1
GO:0006925	inflammatory cell apoptotic process	1	1
GO:0006928	movement of cell or subcellular component	1	1.32001e-05
GO:0006929	substrate-dependent cell migration	1	0.599746
GO:0006930	substrate-dependent cell migration, cell extension	1	0.145354
GO:0006931	substrate-dependent cell migration, cell attachment to substrate	1	1
GO:0006933	negative regulation of cell adhesion involved in substrate-bound cell migration	1	1
GO:0006935	chemotaxis	1	0.0818014
GO:0006936	muscle contraction	1	1
GO:0006937	regulation of muscle contraction	1	1
GO:0006939	smooth muscle contraction	1	1
GO:0006940	regulation of smooth muscle contraction	1	1
GO:0006941	striated muscle contraction	1	1
GO:0006942	regulation of striated muscle contraction	1	1
GO:0006948	induction by virus of host cell-cell fusion	1	1
GO:0006949	syncytium formation	1	1
GO:0006950	response to stress	0.915425	4.8106e-07
GO:0006952	defense response	0.271529	0.011423
GO:0006953	acute-phase response	1	0.851904
GO:0006954	inflammatory response	1	0.128101
GO:0006955	immune response	0.0129265	0.123331
GO:0006956	complement activation	1	0.314244
GO:0006957	complement activation, alternative pathway	1	1
GO:0006958	complement activation, classical pathway	1	0.652061
GO:0006959	humoral immune response	1	0.349325
GO:0006963	positive regulation of antibacterial peptide biosynthetic process	1	1
GO:0006965	positive regulation of biosynthetic process of antibacterial peptides active against Gram-positive bacteria	1	1
GO:0006968	cellular defense response	1	1
GO:0006970	response to osmotic stress	1	0.378616
GO:0006971	hypotonic response	1	1
GO:0006972	hyperosmotic response	1	1
GO:0006974	cellular response to DNA damage stimulus	1	0.0675914
GO:0006975	DNA damage induced protein phosphorylation	1	1
GO:0006977	DNA damage response, signal transduction by p53 class mediator resulting in cell cycle arrest	1	1
GO:0006978	DNA damage response, signal transduction by p53 class mediator resulting in transcription of p21 class mediator	1	1
GO:0006979	response to oxidative stress	0.633578	0.0915243
GO:0006982	response to lipid hydroperoxide	1	1
GO:0006983	ER overload response	1	1
GO:0006984	ER-nucleus signaling pathway	1	0.588296
GO:0006986	response to unfolded protein	1	0.0556292
GO:0006990	positive regulation of transcription from RNA polymerase II promoter involved in unfolded protein response	0.860272	1
GO:0006991	response to sterol depletion	1	1
GO:0006995	cellular response to nitrogen starvation	1	1
GO:0006996	organelle organization	0.342806	0.0118274
GO:0006997	nucleus organization	1	1
GO:0006998	nuclear envelope organization	1	1
GO:0006999	nuclear pore organization	1	1
GO:0007000	nucleolus organization	1	1
GO:0007004	telomere maintenance via telomerase	1	1
GO:0007005	mitochondrion organization	4.27231e-05	1
GO:0007006	mitochondrial membrane organization	0.162431	1
GO:0007007	inner mitochondrial membrane organization	0.639064	1
GO:0007008	outer mitochondrial membrane organization	1	1
GO:0007009	plasma membrane organization	1	0.468745
GO:0007010	cytoskeleton organization	1	0.0422302
GO:0007014	actin ubiquitination	1	1
GO:0007015	actin filament organization	0.811722	0.267098
GO:0007017	microtubule-based process	1	0.749639
GO:0007018	microtubule-based movement	1	1
GO:0007019	microtubule depolymerization	1	1
GO:0007020	microtubule nucleation	1	0.499721
GO:0007021	tubulin complex assembly	1	1
GO:0007023	post-chaperonin tubulin folding pathway	1	1
GO:0007026	negative regulation of microtubule depolymerization	1	1
GO:0007028	cytoplasm organization	1	0.557695
GO:0007029	endoplasmic reticulum organization	0.271529	1
GO:0007030	Golgi organization	0.635228	0.513521
GO:0007031	peroxisome organization	1	1
GO:0007032	endosome organization	0.705217	1
GO:0007033	vacuole organization	1	1
GO:0007034	vacuolar transport	0.587569	1
GO:0007035	vacuolar acidification	0.966648	1
GO:0007039	protein catabolic process in the vacuole	1	1
GO:0007040	lysosome organization	1	1
GO:0007041	lysosomal transport	1	1
GO:0007042	lysosomal lumen acidification	1	1
GO:0007043	cell-cell junction assembly	1	0.18766
GO:0007044	cell-substrate junction assembly	1	0.547378
GO:0007049	cell cycle	1	1.96814e-07
GO:0007050	cell cycle arrest	1	0.0993372
GO:0007051	spindle organization	1	1
GO:0007052	mitotic spindle organization	1	1
GO:0007056	spindle assembly involved in female meiosis	1	1
GO:0007057	spindle assembly involved in female meiosis I	1	1
GO:0007059	chromosome segregation	1	0.201105
GO:0007060	male meiosis chromosome segregation	1	1
GO:0007062	sister chromatid cohesion	1	0.00575076
GO:0007063	regulation of sister chromatid cohesion	1	0.0922628
GO:0007064	mitotic sister chromatid cohesion	1	0.120686
GO:0007065	male meiosis sister chromatid cohesion	1	1
GO:0007066	female meiosis sister chromatid cohesion	1	1
GO:0007072	positive regulation of transcription involved in exit from mitosis	1	1
GO:0007076	mitotic chromosome condensation	1	0.797062
GO:0007079	mitotic chromosome movement towards spindle pole	1	1
GO:0007080	mitotic metaphase plate congression	1	1
GO:0007084	mitotic nuclear envelope reassembly	1	1
GO:0007088	regulation of mitotic nuclear division	1	0.361296
GO:0007089	traversing start control point of mitotic cell cycle	1	0.931449
GO:0007091	metaphase/anaphase transition of mitotic cell cycle	1	1
GO:0007093	mitotic cell cycle checkpoint	1	0.946129
GO:0007094	mitotic spindle assembly checkpoint	1	1
GO:0007095	mitotic G2 DNA damage checkpoint	1	0.584467
GO:0007096	regulation of exit from mitosis	0.391625	0.283978
GO:0007097	nuclear migration	1	0.638216
GO:0007098	centrosome cycle	1	0.456638
GO:0007099	centriole replication	1	0.327207
GO:0007100	mitotic centrosome separation	1	1
GO:0007112	male meiosis cytokinesis	1	1
GO:0007113	endomitotic cell cycle	1	1
GO:0007127	meiosis I	1	1
GO:0007128	meiotic prophase I	1	1
GO:0007129	homologous chromosome pairing at meiosis	1	1
GO:0007130	synaptonemal complex assembly	1	1
GO:0007131	reciprocal meiotic recombination	1	1
GO:0007135	meiosis II	1	1
GO:0007140	male meiotic nuclear division	1	1
GO:0007141	male meiosis I	1	1
GO:0007143	female meiotic nuclear division	1	1
GO:0007144	female meiosis I	1	1
GO:0007147	female meiosis II	1	1
GO:0007154	cell communication	1	4.23642e-10
GO:0007155	cell adhesion	1	3.07198e-06
GO:0007156	homophilic cell adhesion via plasma membrane adhesion molecules	1	0.500023
GO:0007157	heterophilic cell-cell adhesion via plasma membrane cell adhesion molecules	1	0.735658
GO:0007158	neuron cell-cell adhesion	1	1
GO:0007159	leukocyte cell-cell adhesion	1	0.0340076
GO:0007160	cell-matrix adhesion	1	0.0144592
GO:0007161	calcium-independent cell-matrix adhesion	1	1
GO:0007162	negative regulation of cell adhesion	1	0.00203821
GO:0007163	establishment or maintenance of cell polarity	1	0.467973
GO:0007164	establishment of tissue polarity	1	1
GO:0007165	signal transduction	1	1.27261e-10
GO:0007166	cell surface receptor signaling pathway	1	2.96375e-08
GO:0007167	enzyme linked receptor protein signaling pathway	1	4.26074e-09
GO:0007168	receptor guanylyl cyclase signaling pathway	1	1
GO:0007169	transmembrane receptor protein tyrosine kinase signaling pathway	1	9.83532e-07
GO:0007171	activation of transmembrane receptor protein tyrosine kinase activity	1	1
GO:0007172	signal complex assembly	1	1
GO:0007173	epidermal growth factor receptor signaling pathway	1	0.485303
GO:0007174	epidermal growth factor catabolic process	1	1
GO:0007175	negative regulation of epidermal growth factor-activated receptor activity	0.698386	1
GO:0007176	regulation of epidermal growth factor-activated receptor activity	0.775893	1
GO:0007178	transmembrane receptor protein serine/threonine kinase signaling pathway	1	0.000444756
GO:0007179	transforming growth factor beta receptor signaling pathway	1	0.017225
GO:0007181	transforming growth factor beta receptor complex assembly	1	0.817195
GO:0007182	common-partner SMAD protein phosphorylation	1	1
GO:0007183	SMAD protein complex assembly	1	1
GO:0007185	transmembrane receptor protein tyrosine phosphatase signaling pathway	1	1
GO:0007186	G protein-coupled receptor signaling pathway	1	1
GO:0007187	G protein-coupled receptor signaling pathway, coupled to cyclic nucleotide second messenger	1	1
GO:0007188	adenylate cyclase-modulating G protein-coupled receptor signaling pathway	1	1
GO:0007189	adenylate cyclase-activating G protein-coupled receptor signaling pathway	1	1
GO:0007190	activation of adenylate cyclase activity	1	0.943022
GO:0007191	adenylate cyclase-activating dopamine receptor signaling pathway	0.686271	1
GO:0007193	adenylate cyclase-inhibiting G protein-coupled receptor signaling pathway	1	1
GO:0007194	negative regulation of adenylate cyclase activity	1	1
GO:0007195	adenylate cyclase-inhibiting dopamine receptor signaling pathway	0.763288	1
GO:0007197	adenylate cyclase-inhibiting G protein-coupled acetylcholine receptor signaling pathway	1	1
GO:0007198	adenylate cyclase-inhibiting serotonin receptor signaling pathway	1	1
GO:0007199	G protein-coupled receptor signaling pathway coupled to cGMP nucleotide second messenger	1	1
GO:0007200	phospholipase C-activating G protein-coupled receptor signaling pathway	1	1
GO:0007202	activation of phospholipase C activity	1	1
GO:0007204	positive regulation of cytosolic calcium ion concentration	1	0.51398
GO:0007205	protein kinase C-activating G protein-coupled receptor signaling pathway	1	1
GO:0007208	phospholipase C-activating serotonin receptor signaling pathway	1	1
GO:0007210	serotonin receptor signaling pathway	1	1
GO:0007212	dopamine receptor signaling pathway	0.733654	0.971724
GO:0007213	G protein-coupled acetylcholine receptor signaling pathway	1	1
GO:0007214	gamma-aminobutyric acid signaling pathway	1	1
GO:0007215	glutamate receptor signaling pathway	1	1
GO:0007216	G protein-coupled glutamate receptor signaling pathway	0.680244	1
GO:0007217	tachykinin receptor signaling pathway	1	1
GO:0007218	neuropeptide signaling pathway	1	1
GO:0007219	Notch signaling pathway	1	0.43816
GO:0007220	Notch receptor processing	0.775672	1
GO:0007221	positive regulation of transcription of Notch receptor target	1	1
GO:0007223	Wnt signaling pathway, calcium modulating pathway	1	1
GO:0007224	smoothened signaling pathway	1	1
GO:0007225	patched ligand maturation	1	1
GO:0007227	signal transduction downstream of smoothened	1	1
GO:0007228	positive regulation of hh target transcription factor activity	1	1
GO:0007229	integrin-mediated signaling pathway	0.658975	1
GO:0007231	osmosensory signaling pathway	1	1
GO:0007249	I-kappaB kinase/NF-kappaB signaling	1	0.00795625
GO:0007250	activation of NF-kappaB-inducing kinase activity	1	1
GO:0007252	I-kappaB phosphorylation	1	1
GO:0007253	cytoplasmic sequestering of NF-kappaB	1	1
GO:0007254	JNK cascade	1	0.546986
GO:0007256	activation of JNKK activity	0.965129	1
GO:0007257	activation of JUN kinase activity	1	1
[truncated: 13,109 more rows]

## Sheet: Figure2c
Macrophage Index
		ATM		GSE112396
		GRflox	GRLysMCre	Pro	Anti
		-6.2649	4.2604	4.9781	-4.7305
		-6.2507	6.4644	2.8608	-3.8196
				5.3994	-2.7158

[truncated: 36 more sheets: Figure2d, Figure2e, Figure2f, Figure2g, Figure2h, Figure2i, Figure2j, Figure2k, Figure2l, Figure3a, Figure 3b, Figure3c, Figure3d, Figure3e, Figure3f, Figure3g, Figure3h, Figure3i, Figure3j, Figure3k …]
